# Supplementary material for: How to Sync to the Beat of a Persistent Fractal Metronome without Falling Off the Treadmill?
Source: PLoS One. 2015 Jul 31;10(7):e0134148. doi: 10.1371/journal.pone.0134148 (PMC4521716; doi:10.1371/journal.pone.0134148)
Supplement: S1 Dataset — (ZIP) [file pone.0134148.s001.zip]

Archive with 19 entries (19 files):
- Roerdinketal_PLoSONE_SupplementaryMaterial/ReadMe.txt
- Roerdinketal_PLoSONE_SupplementaryMaterial/SL_02
- Roerdinketal_PLoSONE_SupplementaryMaterial/SL_05
- Roerdinketal_PLoSONE_SupplementaryMaterial/SL_06
- Roerdinketal_PLoSONE_SupplementaryMaterial/SL_09
- Roerdinketal_PLoSONE_SupplementaryMaterial/SL_ISO
- Roerdinketal_PLoSONE_SupplementaryMaterial/SL_UC
- Roerdinketal_PLoSONE_SupplementaryMaterial/SS_02
- Roerdinketal_PLoSONE_SupplementaryMaterial/SS_05
- Roerdinketal_PLoSONE_SupplementaryMaterial/SS_06
- Roerdinketal_PLoSONE_SupplementaryMaterial/SS_09
- Roerdinketal_PLoSONE_SupplementaryMaterial/SS_ISO
- Roerdinketal_PLoSONE_SupplementaryMaterial/SS_UC
- Roerdinketal_PLoSONE_SupplementaryMaterial/ST_02
- Roerdinketal_PLoSONE_SupplementaryMaterial/ST_05
- Roerdinketal_PLoSONE_SupplementaryMaterial/ST_06
- Roerdinketal_PLoSONE_SupplementaryMaterial/ST_09
- Roerdinketal_PLoSONE_SupplementaryMaterial/ST_ISO
- Roerdinketal_PLoSONE_SupplementaryMaterial/ST_UC
