# Supplementary material for: How to Sync to the Beat of a Persistent Fractal Metronome without Falling Off the Treadmill?
Source: PLoS One. 2015 Jul 31;10(7):e0134148. doi: 10.1371/journal.pone.0134148 (PMC4521716; doi:10.1371/journal.pone.0134148)
Supplement: S1 Dataset — (ZIP) [file pone.0134148.s001.zip › Roerdinketal_PLoSONE_SupplementaryMaterial/ReadMe.txt]

The data are presented as csv files, in a 256 stride cycles by 12 participants matrix. 

Files starting with ST, SL, SS contain stride times (in s), stride lengths (in m) and stride speeds (in m/s), respectively. 
After the underscore in the filename, the conditions are specified as follows: 
	UC: uncued treadmill walking condition
	ISI: isochronously cued treadmill walking condition
	02: non-isochronously cued treadmill walking condition with anti-persistence in interbeat intervals
	05: non-isochronously cued treadmill walking condition with uncorrelated interbeat intervals
	06: non-isochronously cued treadmill walking condition with persistence in interbeat intervals
	09: non-isochronously cued treadmill walking condition with strong persistence in interbeat intervals

For further information, contact us at m.roerdink@vu.nl    
