# Supplementary material for: How to Sync to the Beat of a Persistent Fractal Metronome without Falling Off the Treadmill?
Source: PLoS One. 2015 Jul 31;10(7):e0134148. doi: 10.1371/journal.pone.0134148 (PMC4521716; doi:10.1371/journal.pone.0134148)
Supplement: S1 Dataset — (ZIP) [file pone.0134148.s001.zip › Roerdinketal_PLoSONE_SupplementaryMaterial/SL_02]

1.3124	1.4538	1.2107	1.3577	1.2334	1.2847	1.2384	1.2157	1.302	1.1423	1.5866	1.3308
1.3263	1.4597	1.2203	1.3715	1.2638	1.2666	1.2792	1.2467	1.301	1.1724	1.5848	1.3701
1.3205	1.4513	1.2268	1.3454	1.2662	1.2521	1.2675	1.2177	1.3188	1.1744	1.5706	1.3873
1.3282	1.4887	1.2546	1.3552	1.247	1.2815	1.2733	1.2429	1.2655	1.1588	1.5685	1.3891
1.3396	1.4781	1.2615	1.3516	1.2389	1.2571	1.2643	1.2511	1.362	1.1797	1.5707	1.3962
1.2973	1.4841	1.2521	1.3607	1.2401	1.2904	1.3237	1.2495	1.3169	1.1524	1.5791	1.3845
1.3059	1.5325	1.2551	1.3472	1.268	1.2545	1.2765	1.1978	1.3263	1.1715	1.5492	1.4079
1.2983	1.4566	1.2043	1.3663	1.2344	1.2874	1.2636	1.2295	1.2775	1.1359	1.5498	1.3706
1.3092	1.4967	1.1963	1.3582	1.2721	1.2913	1.2866	1.2678	1.2747	1.1962	1.5685	1.3625
1.3302	1.4793	1.2205	1.2974	1.2327	1.2804	1.2762	1.237	1.2797	1.1413	1.553	1.3646
1.2888	1.4988	1.2246	1.37	1.2382	1.2777	1.282	1.2123	1.3069	1.1897	1.5923	1.391
1.3548	1.4738	1.2706	1.3701	1.2227	1.2432	1.2648	1.2141	1.2745	1.1598	1.5516	1.3882
1.3519	1.4897	1.2542	1.3789	1.2644	1.2633	1.259	1.2161	1.295	1.1659	1.5519	1.3741
1.3138	1.4952	1.2559	1.3826	1.2588	1.258	1.2837	1.2344	1.3481	1.1461	1.5553	1.3655
1.3221	1.482	1.2909	1.3468	1.2735	1.2711	1.2359	1.2737	1.31	1.1898	1.5845	1.3912
1.318	1.4834	1.313	1.3177	1.2522	1.2562	1.2229	1.2435	1.3144	1.1612	1.5395	1.3681
1.3034	1.4722	1.2609	1.347	1.24	1.2569	1.3145	1.2241	1.259	1.1907	1.5589	1.36
1.2632	1.4781	1.2351	1.359	1.2512	1.2522	1.2368	1.2522	1.3361	1.1848	1.5827	1.3855
1.1265	1.4962	1.2278	1.3012	1.2726	1.3083	1.2843	1.2309	1.3055	1.1641	1.5826	1.3794
1.2365	1.4896	1.2261	1.3511	1.2547	1.2859	1.274	1.2199	1.308	1.1783	1.5832	1.385
1.2459	1.4917	1.2476	1.3535	1.175	1.3051	1.2958	1.2239	1.3472	1.1618	1.5723	1.3688
1.2743	1.4826	1.2575	1.387	1.2223	1.2848	1.2704	1.2195	1.2936	1.1375	1.5777	1.3732
1.2767	1.4907	1.2299	1.3634	1.2213	1.2864	1.2897	1.2206	1.299	1.187	1.554	1.3649
1.3271	1.482	1.2234	1.3536	1.2148	1.2689	1.2701	1.2471	1.3127	1.1354	1.5319	1.3519
1.3118	1.4782	1.2355	1.3725	1.2477	1.2499	1.2874	1.247	1.3145	1.1546	1.576	1.3857
1.2844	1.4929	1.2013	1.3254	1.264	1.3014	1.2687	1.2857	1.2995	1.1571	1.5608	1.3473
1.2977	1.4719	1.2516	1.3412	1.2527	1.2679	1.2832	1.2586	1.3213	1.183	1.58	1.3965
1.2901	1.4837	1.22	1.3372	1.2791	1.2412	1.284	1.2377	1.2711	1.1546	1.5984	1.3731
1.3133	1.4756	1.2444	1.3632	1.2685	1.2692	1.3087	1.2307	1.3234	1.1765	1.6114	1.3833
1.2992	1.4546	1.2609	1.3321	1.2352	1.3039	1.2359	1.195	1.305	1.1539	1.5638	1.3723
1.3323	1.5047	1.24	1.3874	1.2472	1.2583	1.2747	1.272	1.2784	1.1838	1.5657	1.3524
1.3194	1.4919	1.2391	1.3479	1.2699	1.2721	1.2457	1.2206	1.3274	1.1443	1.5618	1.383
1.2943	1.4873	1.2662	1.332	1.2675	1.3008	1.2419	1.2172	1.2774	1.1564	1.5898	1.331
1.3012	1.5238	1.2398	1.3501	1.2335	1.3097	1.2706	1.1995	1.3162	1.1389	1.5408	1.3741
1.3437	1.4679	1.2073	1.3342	1.2594	1.2624	1.2865	1.2298	1.2843	1.1709	1.5413	1.3678
1.3235	1.49	1.2555	1.3651	1.2341	1.265	1.2808	1.2279	1.3236	1.1351	1.5402	1.3869
1.3498	1.479	1.2337	1.3781	1.214	1.2805	1.2747	1.2201	1.3521	1.19	1.558	1.3881
1.3682	1.4696	1.2292	1.3488	1.2477	1.2654	1.3241	1.2437	1.3275	1.1638	1.5564	1.3368
1.2678	1.4816	1.2828	1.3626	1.2534	1.2863	1.243	1.2395	1.3455	1.1488	1.5532	1.367
1.2664	1.4761	1.2328	1.3658	1.2266	1.2769	1.278	1.284	1.3032	1.133	1.565	1.3629
1.3008	1.4737	1.2593	1.3602	1.2525	1.258	1.2935	1.2293	1.3153	1.1991	1.5702	1.3546
1.2882	1.5027	1.2938	1.3833	1.2742	1.2683	1.3044	1.2205	1.318	1.1521	1.5685	1.3665
1.2614	1.4775	1.216	1.3349	1.2509	1.2702	1.2601	1.2421	1.3291	1.1667	1.5684	1.364
1.3545	1.4656	1.2597	1.2811	1.2566	1.2484	1.272	1.2048	1.2804	1.1429	1.5584	1.3423
1.3158	1.4631	1.2802	1.3355	1.249	1.3062	1.2746	1.2437	1.2775	1.1571	1.5828	1.3649
1.2854	1.4696	1.2723	1.3857	1.2332	1.2808	1.2779	1.2013	1.3505	1.1444	1.5506	1.3747
1.2867	1.502	1.2586	1.3445	1.2595	1.2619	1.2784	1.2333	1.3119	1.1493	1.5631	1.3429
1.3085	1.4628	1.2353	1.3673	1.2423	1.2915	1.2513	1.2212	1.283	1.166	1.5877	1.3875
1.3271	1.5051	1.2486	1.3746	1.2395	1.2579	1.2919	1.2543	1.2958	1.1599	1.5689	1.3748
1.338	1.4974	1.2563	1.3154	1.241	1.2988	1.2442	1.25	1.3291	1.1793	1.5829	1.3536
1.3165	1.4963	1.2728	1.3289	1.2373	1.2635	1.2335	1.2291	1.3334	1.1644	1.6083	1.3443
1.3298	1.4867	1.2181	1.3518	1.2417	1.2672	1.2875	1.2007	1.2987	1.168	1.5697	1.3496
1.3089	1.486	1.2102	1.3729	1.2566	1.3167	1.2681	1.2173	1.2894	1.1769	1.5783	1.3969
1.2886	1.4881	1.2363	1.3366	1.2372	1.2724	1.2742	1.2623	1.3151	1.167	1.5705	1.3753
1.2665	1.4966	1.2324	1.3911	1.2464	1.2797	1.2924	1.2373	1.2824	1.1479	1.591	1.364
1.2819	1.4832	1.2393	1.2884	1.2457	1.28	1.2693	1.2404	1.2398	1.1738	1.5667	1.3725
1.2876	1.4962	1.2216	1.3125	1.2568	1.2913	1.2796	1.2199	1.2646	1.1697	1.5384	1.3973
1.3077	1.48	1.2541	1.3708	1.2608	1.2614	1.2897	1.2386	1.2776	1.1506	1.5561	1.4056
1.3213	1.4799	1.2351	1.3755	1.2216	1.2993	1.2634	1.2469	1.2886	1.1646	1.5561	1.3679
1.3093	1.4987	1.2204	1.3669	1.2474	1.2749	1.2588	1.2615	1.2946	1.1561	1.549	1.3948
1.2952	1.4813	1.2353	1.3877	1.2511	1.2489	1.2634	1.2515	1.2624	1.1696	1.558	1.4021
1.283	1.4803	1.3128	1.3072	1.2671	1.2939	1.2945	1.2105	1.327	1.1565	1.5513	1.4093
1.3135	1.4869	1.2526	1.3134	1.254	1.2751	1.2451	1.2232	1.3037	1.1752	1.5788	1.3879
1.2798	1.4979	1.239	1.3335	1.2283	1.2895	1.2834	1.2224	1.3017	1.1536	1.6038	1.3687
1.3145	1.4647	1.2645	1.306	1.253	1.2976	1.28	1.2256	1.278	1.1548	1.5826	1.3616
1.3098	1.4805	1.2417	1.3641	1.2509	1.2607	1.2645	1.2071	1.299	1.1809	1.5953	1.3801
1.3117	1.4617	1.214	1.387	1.2443	1.2764	1.2898	1.2779	1.338	1.139	1.6017	1.3568
1.294	1.463	1.2353	1.357	1.2632	1.2696	1.2721	1.2333	1.2884	1.1721	1.5856	1.3751
1.2759	1.4766	1.2321	1.3675	1.2744	1.2642	1.2922	1.255	1.3253	1.1628	1.5829	1.3488
1.3647	1.4757	1.2383	1.3982	1.2141	1.3031	1.2843	1.2437	1.3281	1.1466	1.5886	1.3629
1.3137	1.4888	1.2485	1.3732	1.2609	1.2056	1.251	1.2276	1.3097	1.1668	1.5683	1.3745
1.3347	1.463	1.2424	1.3349	1.2459	1.2639	1.2552	1.2214	1.3192	1.146	1.5593	1.3712
1.2871	1.4682	1.2472	1.3023	1.243	1.2745	1.2713	1.2357	1.328	1.1652	1.5438	1.3783
1.3226	1.4595	1.2629	1.3416	1.2458	1.2921	1.2698	1.2134	1.2978	1.1792	1.5545	1.3862
1.3318	1.4866	1.2403	1.3177	1.2486	1.255	1.2829	1.2148	1.336	1.1842	1.5477	1.3729
1.3153	1.4993	1.2491	1.271	1.2516	1.2759	1.2888	1.2599	1.3128	1.1662	1.5761	1.3661
1.3151	1.4972	1.2367	1.31	1.2357	1.2605	1.2954	1.2207	1.3082	1.1806	1.5454	1.3841
1.3408	1.5021	1.2337	1.3669	1.2546	1.2545	1.2345	1.2322	1.2839	1.1576	1.5712	1.3625
1.3328	1.494	1.2537	1.4363	1.2598	1.2911	1.2784	1.2657	1.3215	1.1763	1.533	1.3627
1.2886	1.4712	1.2259	1.3811	1.2596	1.2686	1.2577	1.1962	1.3345	1.1631	1.5951	1.3944
1.3184	1.4815	1.2315	1.3272	1.2427	1.273	1.27	1.2549	1.3059	1.1687	1.5756	1.3752
1.3187	1.5315	1.2196	1.3035	1.2657	1.2409	1.2763	1.2397	1.3379	1.1538	1.5469	1.3803
1.2856	1.4825	1.2672	1.3347	1.2422	1.2997	1.28	1.2625	1.2928	1.1544	1.561	1.3685
1.2972	1.4631	1.2634	1.3215	1.2765	1.2628	1.2893	1.2235	1.3538	1.1816	1.5615	1.3781
1.3217	1.4948	1.2195	1.2765	1.2257	1.2681	1.2953	1.2272	1.3847	1.1561	1.5881	1.3964
1.308	1.4723	1.2807	1.2971	1.244	1.2829	1.2855	1.2329	1.3352	1.1534	1.594	1.3734
1.2812	1.478	1.2339	1.3688	1.2379	1.2805	1.2881	1.231	1.3017	1.1778	1.5822	1.3827
1.2919	1.4891	1.2363	1.3906	1.2462	1.3133	1.3074	1.2046	1.2782	1.153	1.5685	1.3778
1.3233	1.4768	1.2626	1.3813	1.2649	1.2733	1.2453	1.2327	1.2655	1.1428	1.5356	1.36
1.315	1.5115	1.2475	1.3449	1.2435	1.2789	1.2963	1.2309	1.266	1.1592	1.5737	1.3542
1.27	1.464	1.219	1.3548	1.2368	1.2797	1.247	1.2254	1.3141	1.1589	1.5346	1.3994
1.3257	1.4935	1.2463	1.3162	1.2384	1.2789	1.2767	1.264	1.2846	1.171	1.5737	1.3695
1.3218	1.4651	1.2327	1.3972	1.2305	1.3057	1.2582	1.2631	1.3302	1.1588	1.5697	1.3771
1.3221	1.4812	1.2174	1.3875	1.2507	1.2789	1.2721	1.2267	1.3994	1.1804	1.5634	1.376
1.3574	1.4747	1.3347	1.3835	1.2456	1.2875	1.28	1.2612	1.3483	1.1594	1.5871	1.3769
1.3154	1.4818	1.233	1.3721	1.242	1.2996	1.2548	1.2077	1.3026	1.1709	1.5695	1.3695
1.2457	1.4767	1.2809	1.3272	1.2588	1.2693	1.2567	1.2226	1.2631	1.1375	1.559	1.3566
1.2566	1.5082	1.2608	1.3692	1.2335	1.2821	1.2486	1.2356	1.2579	1.1663	1.5417	1.3855
1.2741	1.4901	1.2466	1.384	1.2621	1.265	1.2772	1.2312	1.2914	1.1725	1.5701	1.3584
1.2947	1.4983	1.2009	1.3442	1.2301	1.2594	1.2401	1.2378	1.3172	1.1315	1.5839	1.3521
1.2738	1.4968	1.2438	1.362	1.2318	1.2697	1.2683	1.2369	1.3438	1.1638	1.596	1.3556
1.2864	1.4979	1.192	1.3454	1.2163	1.2675	1.246	1.2326	1.355	1.1602	1.557	1.372
1.3066	1.4644	1.2133	1.3655	1.256	1.2647	1.2641	1.232	1.2999	1.1532	1.5542	1.3664
1.2993	1.4641	1.2506	1.3504	1.2448	1.291	1.3129	1.2557	1.2867	1.1406	1.5595	1.3554
1.2845	1.4873	1.2544	1.3483	1.2984	1.2845	1.3094	1.19	1.2662	1.1671	1.5634	1.3485
1.3292	1.4897	1.2512	1.3041	1.263	1.2939	1.2712	1.1972	1.2888	1.156	1.5674	1.3724
1.343	1.4718	1.2476	1.3465	1.253	1.2715	1.2962	1.2477	1.2955	1.1584	1.5678	1.3646
1.3029	1.5184	1.2404	1.3418	1.2292	1.2609	1.2816	1.2058	1.3518	1.1888	1.583	1.3711
1.2985	1.4561	1.2478	1.3622	1.256	1.2929	1.2493	1.2518	1.2823	1.139	1.5753	1.38
1.2963	1.4682	1.2477	1.3142	1.2364	1.2796	1.2775	1.2723	1.3309	1.1622	1.5438	1.3448
1.3126	1.4948	1.2344	1.3616	1.2757	1.2951	1.2765	1.2133	1.2856	1.1922	1.555	1.385
1.2961	1.4869	1.2304	1.3493	1.2331	1.2631	1.2587	1.2493	1.3066	1.1569	1.5686	1.395
1.3104	1.4796	1.2518	1.3721	1.2378	1.2927	1.2769	1.27	1.2882	1.1748	1.5798	1.4015
1.3174	1.4877	1.2553	1.3394	1.2458	1.2644	1.264	1.2208	1.3132	1.1551	1.5823	1.3943
1.3088	1.4777	1.2514	1.3693	1.2591	1.277	1.2843	1.2369	1.2807	1.1527	1.5535	1.4003
1.3229	1.4984	1.2727	1.3566	1.2112	1.251	1.2587	1.2293	1.2663	1.1645	1.5577	1.3306
1.3315	1.4941	1.2605	1.3366	1.2384	1.2516	1.2615	1.2425	1.3267	1.1386	1.5778	1.3772
1.3245	1.4891	1.2661	1.3594	1.2573	1.2555	1.2959	1.2138	1.3009	1.184	1.563	1.3209
1.3113	1.4776	1.2215	1.3877	1.2535	1.2621	1.2691	1.2279	1.2884	1.1435	1.5576	1.3756
1.2762	1.4766	1.2354	1.3738	1.2723	1.2794	1.266	1.2245	1.3111	1.1629	1.5748	1.3725
1.3318	1.4989	1.1919	1.3709	1.2425	1.3013	1.2599	1.2367	1.2823	1.1536	1.5584	1.3909
1.3322	1.4838	1.2312	1.3527	1.2362	1.3161	1.2673	1.2299	1.2908	1.1933	1.5784	1.3787
1.3531	1.4655	1.2399	1.3189	1.2396	1.3013	1.2638	1.2679	1.3025	1.1594	1.5393	1.3836
1.3114	1.5012	1.2475	1.329	1.2474	1.272	1.3115	1.2329	1.2987	1.1778	1.57	1.3464
1.3062	1.4764	1.256	1.3703	1.246	1.2745	1.2409	1.2325	1.307	1.1713	1.5723	1.3829
1.3178	1.4834	1.2414	1.343	1.2304	1.2704	1.2747	1.2357	1.2868	1.153	1.5951	1.3782
1.3102	1.4854	1.2529	1.3273	1.2557	1.2849	1.2824	1.2675	1.2835	1.1315	1.5821	1.3738
1.2894	1.4759	1.2932	1.3519	1.2268	1.2477	1.3172	1.2197	1.3042	1.1533	1.5711	1.3653
1.3043	1.489	1.235	1.3631	1.2684	1.282	1.2841	1.2287	1.3213	1.1566	1.5499	1.4105
1.2828	1.4699	1.2643	1.3237	1.2306	1.2804	1.2885	1.2178	1.3321	1.1684	1.578	1.3996
1.3079	1.4738	1.1962	1.3428	1.2226	1.3003	1.2416	1.2366	1.3549	1.166	1.5733	1.3338
1.2823	1.4826	1.2378	1.3215	1.2382	1.2562	1.291	1.2426	1.3004	1.1778	1.5706	1.3816
1.2855	1.477	1.2197	1.3853	1.2539	1.2461	1.2671	1.2271	1.2815	1.1674	1.5798	1.3504
1.3203	1.4683	1.2751	1.3721	1.2474	1.2461	1.2843	1.216	1.2927	1.1784	1.583	1.3446
1.3317	1.4741	1.2473	1.3651	1.235	1.2684	1.2332	1.2204	1.2803	1.1673	1.5673	1.3787
1.3503	1.4728	1.1972	1.374	1.2262	1.2701	1.2729	1.2142	1.2989	1.1587	1.5493	1.3739
1.3596	1.4686	1.263	1.3742	1.2473	1.2428	1.2981	1.2391	1.2871	1.1809	1.5547	1.3607
1.3395	1.502	1.2428	1.3802	1.2677	1.2818	1.3048	1.271	1.3236	1.1651	1.5547	1.3766
1.2911	1.4845	1.2536	1.3876	1.2162	1.3103	1.2508	1.2713	1.3049	1.1612	1.5884	1.3953
1.3191	1.5033	1.2642	1.389	1.2354	1.2861	1.2859	1.2086	1.3175	1.1559	1.5415	1.3737
1.284	1.483	1.2386	1.3445	1.2514	1.2862	1.2819	1.2343	1.2743	1.1697	1.5601	1.366
1.2772	1.4714	1.2285	1.3634	1.2454	1.3003	1.2805	1.2097	1.3048	1.1465	1.5541	1.3673
1.302	1.4698	1.2378	1.3559	1.2701	1.2969	1.2601	1.2302	1.3681	1.1518	1.5741	1.3758
1.2822	1.5082	1.2347	1.3173	1.2303	1.2625	1.2629	1.1981	1.3319	1.1622	1.5634	1.359
1.3013	1.477	1.2622	1.3622	1.2556	1.3021	1.2713	1.2152	1.3057	1.1497	1.56	1.3498
1.302	1.4886	1.2634	1.362	1.244	1.2622	1.2196	1.2439	1.3306	1.1861	1.5571	1.3741
1.3454	1.4847	1.2456	1.3422	1.2557	1.2617	1.2612	1.2234	1.2812	1.1521	1.5652	1.3436
1.2943	1.4857	1.2461	1.3295	1.2605	1.2607	1.2711	1.2365	1.2846	1.1604	1.5748	1.3888
1.3034	1.4728	1.2386	1.292	1.2733	1.2632	1.2718	1.2052	1.2828	1.1611	1.5851	1.4011
1.3193	1.4869	1.2446	1.2614	1.2534	1.2896	1.2882	1.2132	1.2909	1.1592	1.5465	1.3709
1.3242	1.4748	1.2492	1.2807	1.2546	1.2965	1.3041	1.2272	1.3195	1.1483	1.5664	1.3799
1.2639	1.5178	1.2436	1.3275	1.2387	1.2688	1.2815	1.2409	1.3282	1.1667	1.5667	1.3488
1.2794	1.4794	1.2602	1.358	1.241	1.2982	1.2752	1.2322	1.3114	1.1509	1.5643	1.389
1.2698	1.5153	1.2305	1.4109	1.2468	1.2948	1.2798	1.2365	1.2868	1.1719	1.5693	1.3785
1.3199	1.4977	1.2247	1.4025	1.252	1.2419	1.3002	1.2228	1.3209	1.1666	1.5614	1.3503
1.24	1.4951	1.1845	1.3842	1.215	1.2625	1.2849	1.2561	1.3188	1.1505	1.5661	1.3622
1.2469	1.4873	1.2521	1.3397	1.2469	1.2626	1.2855	1.2464	1.2948	1.1668	1.601	1.3878
1.2434	1.4888	1.2537	1.3429	1.2399	1.2957	1.2817	1.2611	1.3073	1.1488	1.5802	1.3971
1.3171	1.4917	1.2412	1.3469	1.2598	1.2545	1.2717	1.2047	1.2958	1.1932	1.5708	1.3684
1.3026	1.4882	1.2458	1.3661	1.2841	1.2997	1.2772	1.2612	1.2837	1.1651	1.5624	1.3777
1.3134	1.4866	1.2204	1.3188	1.251	1.251	1.2754	1.2199	1.297	1.2094	1.5708	1.3634
1.2952	1.4793	1.2601	1.3049	1.2152	1.2564	1.26	1.2533	1.2911	1.1547	1.5609	1.3577
1.266	1.4827	1.2397	1.3607	1.2392	1.2811	1.2938	1.2293	1.2908	1.1718	1.5594	1.3443
1.3209	1.4776	1.2255	1.3625	1.27	1.2449	1.2345	1.1862	1.3314	1.1666	1.5699	1.372
1.3095	1.4801	1.2375	1.3469	1.2309	1.2502	1.2765	1.2466	1.2936	1.148	1.554	1.3903
1.2921	1.4506	1.2306	1.3418	1.2543	1.2576	1.2361	1.245	1.3073	1.1616	1.5827	1.3609
1.3244	1.4854	1.2453	1.3314	1.2596	1.3102	1.2325	1.2953	1.3522	1.1525	1.5715	1.3873
1.3082	1.4629	1.2402	1.3537	1.2532	1.3233	1.2764	1.185	1.3235	1.1404	1.5733	1.3712
1.3209	1.4732	1.2265	1.3307	1.2425	1.2953	1.245	1.2019	1.3035	1.1558	1.5596	1.3659
1.3138	1.4698	1.2689	1.3199	1.242	1.2863	1.268	1.2494	1.2731	1.1338	1.5555	1.3484
1.3362	1.4822	1.2289	1.3167	1.2235	1.2459	1.2697	1.2417	1.2983	1.1604	1.5819	1.4018
1.2799	1.4833	1.2712	1.3522	1.2598	1.231	1.2519	1.2574	1.3117	1.1574	1.5612	1.3649
1.3051	1.4829	1.2544	1.3255	1.2467	1.2953	1.2809	1.21	1.3253	1.1478	1.5604	1.2916
1.2884	1.4628	1.25	1.4434	1.24	1.2702	1.2519	1.2538	1.3389	1.1638	1.5536	1.3422
1.3248	1.4701	1.2209	1.4094	1.2724	1.2641	1.2873	1.2017	1.3003	1.1234	1.5762	1.3253
1.3081	1.5009	1.2579	1.3505	1.2527	1.3006	1.2589	1.2231	1.2938	1.1608	1.5841	1.3316
1.2979	1.5172	1.2645	1.3262	1.2499	1.2568	1.2777	1.2391	1.3017	1.1698	1.5881	1.3734
1.3343	1.5119	1.2483	1.3352	1.2459	1.2241	1.2683	1.2137	1.3256	1.2019	1.5933	1.3675
1.347	1.4944	1.2202	1.3143	1.2301	1.3187	1.2967	1.2126	1.2971	1.1735	1.544	1.3486
1.2932	1.5223	1.2387	1.396	1.2618	1.2643	1.2926	1.2675	1.2953	1.1574	1.549	1.3861
1.3331	1.4825	1.2211	1.3734	1.247	1.299	1.2638	1.2474	1.3221	1.1549	1.5754	1.3222
1.3446	1.5029	1.2278	1.3321	1.2105	1.297	1.2639	1.2513	1.2621	1.1695	1.5504	1.3879
1.2432	1.4727	1.2377	1.3522	1.2443	1.2917	1.2819	1.2404	1.2852	1.1638	1.5252	1.403
1.2877	1.4804	1.2366	1.36	1.2265	1.2425	1.2755	1.2401	1.2724	1.1894	1.53	1.3939
1.3955	1.4621	1.2293	1.3444	1.268	1.2454	1.2877	1.2292	1.3817	1.1729	1.5535	1.3885
1.3228	1.4798	1.2431	1.3782	1.2626	1.2347	1.2735	1.239	1.3496	1.1977	1.5434	1.4365
1.2848	1.4996	1.247	1.3131	1.2774	1.2172	1.251	1.2614	1.3004	1.1648	1.6021	1.3958
1.2852	1.4844	1.2539	1.3318	1.2609	1.2588	1.2844	1.2573	1.302	1.1438	1.5838	1.3604
1.2672	1.5186	1.2737	1.3654	1.2194	1.2705	1.2491	1.2233	1.3075	1.1639	1.5436	1.4151
1.2978	1.4806	1.2456	1.3623	1.2398	1.3187	1.2546	1.1852	1.2858	1.1734	1.5648	1.3877
1.2957	1.5002	1.2513	1.3635	1.2307	1.2671	1.2803	1.2408	1.2498	1.1497	1.591	1.3868
1.3219	1.4871	1.2492	1.3276	1.2414	1.2388	1.2604	1.2378	1.3028	1.1106	1.5321	1.3441
1.3065	1.5113	1.2845	1.3416	1.2673	1.2592	1.3061	1.2406	1.2809	1.1816	1.5644	1.3807
1.257	1.4522	1.2626	1.3533	1.2711	1.3308	1.2571	1.2293	1.2923	1.1361	1.5622	1.3675
1.3081	1.4587	1.2698	1.3383	1.2443	1.258	1.273	1.2312	1.3395	1.1389	1.5704	1.3778
1.3388	1.4613	1.2621	1.3315	1.2352	1.3027	1.2813	1.2209	1.3213	1.185	1.5826	1.3615
1.3112	1.4534	1.2679	1.2893	1.2491	1.2703	1.2753	1.23	1.3595	1.153	1.5638	1.384
1.316	1.4831	1.2464	1.2932	1.2314	1.2618	1.2843	1.203	1.3296	1.1593	1.5849	1.3748
1.2872	1.4739	1.2384	1.3115	1.2528	1.2597	1.2518	1.2097	1.2911	1.1334	1.5751	1.3868
1.3095	1.4697	1.2371	1.3568	1.2648	1.2455	1.2384	1.253	1.287	1.1814	1.5558	1.3939
1.2721	1.4737	1.2265	1.3412	1.2581	1.2785	1.2454	1.222	1.2831	1.1461	1.5738	1.3475
1.3047	1.4955	1.2729	1.364	1.2675	1.3301	1.2694	1.2224	1.2821	1.1557	1.5872	1.3919
1.3263	1.4593	1.2428	1.381	1.2492	1.2751	1.2654	1.2481	1.3201	1.1519	1.5685	1.4011
1.2918	1.4645	1.245	1.379	1.2611	1.2522	1.2707	1.2236	1.2791	1.1405	1.5795	1.3403
1.2397	1.47	1.2381	1.4052	1.2354	1.2474	1.2576	1.2487	1.343	1.1475	1.5412	1.3909
1.3259	1.4528	1.2197	1.3935	1.2083	1.2571	1.2601	1.2751	1.301	1.1421	1.5602	1.3777
1.3169	1.4758	1.2651	1.3327	1.2659	1.2839	1.2724	1.2286	1.3203	1.1965	1.5656	1.367
1.2946	1.4651	1.2485	1.296	1.2269	1.2473	1.3113	1.2621	1.3226	1.1848	1.5608	1.358
1.3584	1.4802	1.2402	1.2985	1.2415	1.2703	1.2947	1.2354	1.3044	1.1561	1.5582	1.4051
1.3487	1.4962	1.197	1.3238	1.2185	1.2971	1.2833	1.2276	1.2721	1.1522	1.5487	1.3955
1.2943	1.4839	1.2369	1.3013	1.2065	1.307	1.2741	1.2272	1.2716	1.1519	1.562	1.3391
1.3153	1.4833	1.2362	1.3545	1.2378	1.2648	1.2559	1.1979	1.3153	1.1842	1.5691	1.3678
1.2946	1.4881	1.2645	1.4031	1.2235	1.2855	1.2547	1.1698	1.2805	1.1621	1.5495	1.3613
1.3187	1.4709	1.2323	1.3521	1.2401	1.2435	1.2743	1.2827	1.3036	1.169	1.5451	1.3867
1.3458	1.4965	1.2616	1.3446	1.2411	1.2974	1.2739	1.2752	1.3113	1.1504	1.5954	1.3982
1.3228	1.4649	1.2376	1.3351	1.2652	1.2692	1.2403	1.2136	1.3366	1.1582	1.5978	1.3761
1.3444	1.5165	1.2397	1.3379	1.2607	1.2675	1.2633	1.2331	1.3132	1.1693	1.5554	1.3803
1.3495	1.4864	1.2512	1.3041	1.2448	1.2849	1.3024	1.1986	1.3164	1.1634	1.5899	1.3727
1.3077	1.4905	1.2562	1.358	1.259	1.2781	1.2986	1.2157	1.3086	1.1598	1.5915	1.3661
1.2659	1.4805	1.28	1.3451	1.2514	1.2357	1.2976	1.2668	1.3269	1.1638	1.5826	1.3613
1.3054	1.4811	1.2599	1.3502	1.26	1.2848	1.2865	1.2334	1.2967	1.1333	1.5812	1.3527
1.2996	1.4696	1.2216	1.4041	1.2183	1.3074	1.252	1.2232	1.3322	1.1738	1.5654	1.3769
1.2839	1.5066	1.2649	1.3961	1.2371	1.2875	1.2784	1.2469	1.313	1.1466	1.5677	1.3896
1.3119	1.4811	1.2144	1.3777	1.2528	1.26	1.2656	1.2391	1.2875	1.172	1.5517	1.344
1.3153	1.4751	1.213	1.3122	1.2395	1.2629	1.2346	1.2214	1.2971	1.1601	1.588	1.3829
1.3257	1.4975	1.214	1.4001	1.2543	1.2657	1.2836	1.2538	1.3139	1.1538	1.5803	1.3464
1.3187	1.5055	1.2594	1.378	1.2485	1.2662	1.2879	1.2214	1.2755	1.1524	1.5572	1.3309
1.335	1.4689	1.2415	1.3317	1.2544	1.2711	1.2744	1.2128	1.3099	1.1541	1.5542	1.3811
1.3171	1.5079	1.2802	1.3162	1.2812	1.2816	1.2617	1.2363	1.309	1.1534	1.5846	1.3651
1.2868	1.4694	1.2493	1.3315	1.2678	1.2945	1.2507	1.2382	1.3021	1.178	1.5428	1.3686
1.2918	1.4823	1.2712	1.3305	1.2499	1.234	1.2902	1.2097	1.3168	1.1498	1.5695	1.3736
1.28	1.4794	1.246	1.3561	1.2291	1.2307	1.306	1.2426	1.3059	1.1714	1.5681	1.3429
1.3309	1.4762	1.2063	1.3449	1.2475	1.259	1.2654	1.2251	1.2524	1.1512	1.5744	1.3528
1.3054	1.4874	1.2364	1.3626	1.24	1.2572	1.2955	1.2159	1.323	1.1241	1.572	1.3643
1.2521	1.4852	1.2377	1.3401	1.2653	1.2383	1.2956	1.2469	1.3036	1.1782	1.5503	1.3798
1.2582	1.5117	1.266	1.3327	1.2474	1.2571	1.2909	1.2647	1.3429	1.1614	1.5486	1.3773
1.2726	1.4912	1.2778	1.387	1.2406	1.2956	1.2146	1.236	1.3351	1.1658	1.5553	1.3465
1.2714	1.4809	1.24	1.3596	1.2531	1.3132	1.2992	1.2419	1.2657	1.1745	1.5554	1.359
1.2841	1.48	1.2092	1.3513	1.2363	1.2707	1.2873	1.2324	1.2867	1.1502	1.5758	1.3776
1.277	1.4979	1.2756	1.3783	1.2583	1.2898	1.2396	1.1677	1.2935	1.1891	1.5611	1.3513
1.2673	1.5046	1.2311	1.3396	1.2443	1.2864	1.2986	1.2668	1.313	1.1576	1.5578	1.3634
1.2686	1.4909	1.219	1.3726	1.2447	1.2745	1.2647	1.2519	1.3362	1.1561	1.5707	1.3686
1.296	1.4847	1.2222	1.3865	1.2616	1.2693	1.262	1.2486	1.3354	1.1966	1.5655	1.3586
1.2958	1.4999	1.21	1.3659	1.2531	1.277	1.2584	1.2429	1.3026	1.167	1.5466	1.3674
1.2773	1.4728	1.2329	1.3557	1.2351	1.2632	1.2687	1.2029	1.277	1.1687	1.5675	1.3715
1.2982	1.4993	1.2369	1.3295	1.2687	1.2584	1.2799	1.2168	1.3246	1.2015	1.5325	1.393
1.3619	1.4951	1.2431	1.2908	1.2628	1.277	1.2926	1.2667	1.2686	1.1447	1.5799	1.3598
1.339	1.4872	1.2692	1.3746	1.2442	1.273	1.2829	1.2309	1.3024	1.1652	1.5561	1.3767
1.3011	1.4713	1.2595	1.353	1.2696	1.2679	1.2826	1.2619	1.3553	1.1738	1.5547	1.3764
1.3393	1.5134	1.2632	1.3792	1.2378	1.2893	1.2765	1.2275	1.307	1.1794	1.5687	1.3464
1.3528	1.4817	1.2575	1.3507	1.2321	1.249	1.2774	1.2484	1.2867	1.1504	1.5828	1.3629
1.2875	1.4603	1.2479	1.3215	1.2363	1.2952	1.2724	1.2303	1.3254	1.1597	1.5861	1.3924
1.3303	1.486	1.2229	1.2896	1.2644	1.2616	1.2655	1.2237	1.3089	1.1616	1.5807	1.3864
1.3108	1.4483	1.2331	1.3361	1.2297	1.2792	1.2635	1.2149	1.3116	1.1831	1.5733	1.3495
1.3159	1.4446	1.251	1.3492	1.2297	1.3211	1.2628	1.2373	1.3119	1.1631	1.5533	1.3884
1.3342	1.4764	1.2512	1.3503	1.2312	1.2925	1.283	1.2586	1.2968	1.1535	1.5757	1.3736
