# Supplementary material for: How to Sync to the Beat of a Persistent Fractal Metronome without Falling Off the Treadmill?
Source: PLoS One. 2015 Jul 31;10(7):e0134148. doi: 10.1371/journal.pone.0134148 (PMC4521716; doi:10.1371/journal.pone.0134148)
Supplement: S1 Dataset — (ZIP) [file pone.0134148.s001.zip › Roerdinketal_PLoSONE_SupplementaryMaterial/SL_05]

1.3041	1.4675	1.2615	1.3775	1.2492	1.2808	1.2701	1.2862	1.3518	1.1503	1.5931	1.3712
1.3083	1.4653	1.2499	1.3838	1.2151	1.2664	1.2528	1.2306	1.2857	1.1715	1.5653	1.3644
1.2859	1.4883	1.2639	1.3424	1.2459	1.2936	1.2924	1.2453	1.3391	1.1412	1.58	1.3762
1.3278	1.4894	1.2479	1.3117	1.2908	1.2883	1.2513	1.2482	1.3738	1.1766	1.5894	1.3862
1.3822	1.4538	1.3091	1.3709	1.2625	1.2663	1.2397	1.2471	1.3273	1.1661	1.5915	1.3746
1.3399	1.482	1.233	1.3319	1.2637	1.2892	1.2692	1.2305	1.2887	1.1657	1.5603	1.3683
1.3261	1.4788	1.2927	1.3273	1.2478	1.2848	1.2531	1.2673	1.2309	1.1831	1.5724	1.3676
1.2429	1.4777	1.245	1.3873	1.2541	1.286	1.2953	1.2368	1.2819	1.159	1.578	1.3786
1.3135	1.4725	1.2371	1.3285	1.2553	1.2961	1.2901	1.1899	1.2476	1.1655	1.5548	1.3613
1.3078	1.4886	1.2623	1.3442	1.2677	1.2621	1.2366	1.2305	1.3183	1.1548	1.5606	1.3588
1.3177	1.4938	1.2473	1.3715	1.2521	1.266	1.2801	1.2586	1.2992	1.1444	1.5674	1.346
1.3106	1.4885	1.2895	1.346	1.2363	1.287	1.2535	1.2285	1.3367	1.1454	1.543	1.368
1.3033	1.4748	1.28	1.346	1.2568	1.2453	1.2775	1.2433	1.3229	1.1477	1.5716	1.3751
1.3187	1.5144	1.2603	1.3626	1.253	1.2631	1.2662	1.2243	1.3255	1.17	1.5613	1.3618
1.3121	1.4775	1.2155	1.3383	1.2494	1.2488	1.2671	1.2554	1.3295	1.1734	1.5493	1.3761
1.2894	1.4997	1.2318	1.3449	1.2801	1.3163	1.3018	1.2048	1.3113	1.1593	1.547	1.3554
1.2713	1.4863	1.2421	1.3461	1.2194	1.2685	1.2596	1.209	1.2702	1.1747	1.5576	1.3919
1.2899	1.4883	1.2341	1.3494	1.2151	1.2625	1.2585	1.2218	1.2663	1.1688	1.5464	1.386
1.2966	1.4809	1.2506	1.3579	1.2494	1.2759	1.3077	1.2068	1.3086	1.1611	1.582	1.3883
1.2933	1.4712	1.2119	1.3692	1.2388	1.2369	1.3042	1.2406	1.3001	1.1854	1.5757	1.3423
1.3164	1.5142	1.2451	1.3446	1.2568	1.2672	1.2674	1.2546	1.3245	1.1852	1.5846	1.3769
1.297	1.4864	1.2214	1.3506	1.2566	1.2654	1.3157	1.2311	1.2873	1.1479	1.579	1.4047
1.3334	1.4708	1.2419	1.3275	1.226	1.2814	1.2717	1.1899	1.3134	1.2016	1.5542	1.4017
1.3188	1.4839	1.1883	1.3387	1.2709	1.2871	1.2764	1.265	1.3102	1.15	1.5399	1.3576
1.3227	1.4902	1.2342	1.3421	1.2503	1.2988	1.271	1.2382	1.3256	1.1671	1.5709	1.3827
1.3467	1.455	1.2653	1.3565	1.2139	1.292	1.2784	1.2442	1.3349	1.1653	1.5636	1.3606
1.3092	1.4732	1.274	1.3659	1.2193	1.2894	1.2714	1.2234	1.2666	1.1882	1.5604	1.3704
1.3097	1.48	1.2616	1.3379	1.2358	1.2693	1.2782	1.2949	1.3286	1.1475	1.5657	1.3715
1.2838	1.4431	1.2124	1.3272	1.226	1.2997	1.2536	1.2508	1.316	1.149	1.5782	1.3672
1.3072	1.453	1.2593	1.3417	1.2437	1.2809	1.2564	1.2423	1.3288	1.1802	1.5519	1.3919
1.3034	1.4698	1.2474	1.3487	1.2749	1.2898	1.2777	1.2278	1.2829	1.1667	1.5674	1.3714
1.2744	1.4734	1.2504	1.3488	1.2432	1.2744	1.2644	1.244	1.3392	1.1583	1.5348	1.3855
1.2997	1.4617	1.2542	1.3593	1.2288	1.3215	1.2749	1.2286	1.2397	1.1361	1.5532	1.3778
1.2961	1.4698	1.1889	1.3349	1.2251	1.2817	1.2829	1.2332	1.3014	1.1557	1.5652	1.3622
1.2954	1.4762	1.2842	1.3448	1.234	1.2615	1.2872	1.3158	1.2972	1.1906	1.5743	1.3346
1.3177	1.4927	1.2311	1.2924	1.2664	1.263	1.2953	1.2187	1.3099	1.1743	1.5571	1.3427
1.3415	1.4605	1.2261	1.3041	1.2662	1.247	1.2853	1.1953	1.3291	1.1329	1.5456	1.3572
1.3036	1.4892	1.1891	1.3745	1.2436	1.2657	1.2997	1.2163	1.303	1.1492	1.5452	1.3495
1.3052	1.4737	1.2575	1.3943	1.2449	1.261	1.2676	1.2289	1.3269	1.1715	1.6016	1.3797
1.3048	1.4856	1.2299	1.4171	1.2571	1.2644	1.3056	1.2372	1.3053	1.1691	1.5595	1.3279
1.2903	1.4777	1.2355	1.4155	1.2527	1.2617	1.22	1.1998	1.2606	1.1444	1.5541	1.368
1.3018	1.4928	1.2268	1.3637	1.2552	1.2526	1.2805	1.2535	1.308	1.1652	1.5492	1.3657
1.3209	1.4993	1.3001	1.3317	1.2643	1.2762	1.2379	1.2695	1.3068	1.1639	1.593	1.3694
1.3129	1.4722	1.239	1.3247	1.2865	1.3074	1.2601	1.2874	1.2812	1.1596	1.5609	1.3634
1.3292	1.4698	1.2399	1.3106	1.2455	1.2719	1.2347	1.2795	1.3228	1.1466	1.6186	1.3653
1.2636	1.5135	1.2571	1.3531	1.2645	1.2767	1.2319	1.192	1.2981	1.1727	1.5768	1.3755
1.314	1.4816	1.2903	1.3211	1.2487	1.2578	1.2824	1.1764	1.3546	1.162	1.6065	1.3628
1.3471	1.4841	1.2561	1.3697	1.2193	1.2744	1.2314	1.1841	1.316	1.1662	1.596	1.3735
1.3141	1.4795	1.2397	1.3409	1.2587	1.2762	1.263	1.2522	1.3271	1.1647	1.5702	1.3669
1.2975	1.4993	1.2825	1.3481	1.2574	1.2953	1.2806	1.2411	1.2963	1.1459	1.5835	1.3913
1.2979	1.5003	1.2592	1.3616	1.2468	1.3087	1.3009	1.2476	1.2289	1.1642	1.5704	1.3936
1.32	1.4954	1.2338	1.3559	1.2525	1.2873	1.2739	1.2382	1.285	1.1419	1.5867	1.384
1.3055	1.4785	1.2418	1.3589	1.2428	1.3148	1.2654	1.2342	1.3021	1.1693	1.5464	1.4027
1.3407	1.4871	1.2445	1.3712	1.261	1.3151	1.2761	1.2027	1.3321	1.1579	1.5712	1.3725
1.3145	1.4664	1.2364	1.3688	1.2407	1.3225	1.2481	1.189	1.3102	1.1719	1.5706	1.3697
1.3232	1.4701	1.2598	1.3491	1.2678	1.2642	1.2824	1.24	1.2092	1.1473	1.5762	1.3855
1.3059	1.4869	1.2735	1.2951	1.2379	1.244	1.2954	1.2354	1.355	1.1498	1.5472	1.3697
1.2978	1.4868	1.2188	1.3845	1.2624	1.2487	1.2941	1.2501	1.2832	1.184	1.5763	1.4259
1.3243	1.4807	1.2744	1.3495	1.228	1.2642	1.2747	1.2777	1.3147	1.1232	1.5671	1.4089
1.3416	1.4857	1.2548	1.3112	1.2495	1.2345	1.2783	1.2562	1.2996	1.1456	1.569	1.3807
1.3121	1.4833	1.2544	1.346	1.2528	1.2587	1.2872	1.2389	1.3169	1.1428	1.531	1.3589
1.2964	1.4654	1.2149	1.2997	1.2436	1.2737	1.251	1.2316	1.307	1.1572	1.5837	1.3589
1.32	1.5011	1.2307	1.2768	1.2501	1.268	1.2836	1.2384	1.2971	1.1589	1.5683	1.3451
1.2623	1.4784	1.2076	1.3142	1.2505	1.2886	1.2522	1.2183	1.3071	1.1447	1.5436	1.3888
1.278	1.4949	1.2154	1.3687	1.2251	1.279	1.2464	1.1747	1.2964	1.1984	1.559	1.3964
1.263	1.5006	1.2678	1.4039	1.2391	1.278	1.2818	1.2553	1.3362	1.1881	1.548	1.324
1.2832	1.5033	1.2403	1.3929	1.243	1.2692	1.2767	1.193	1.3142	1.1701	1.5634	1.3592
1.3012	1.4802	1.2253	1.3831	1.2448	1.2951	1.2817	1.2287	1.2851	1.1425	1.5923	1.3535
1.2862	1.475	1.2294	1.3667	1.2171	1.2693	1.2506	1.292	1.3218	1.218	1.5813	1.3703
1.2924	1.5086	1.2243	1.3569	1.25	1.2726	1.2836	1.2625	1.3514	1.1628	1.5759	1.3705
1.318	1.4816	1.2409	1.3676	1.258	1.275	1.2585	1.2182	1.3433	1.1869	1.5902	1.377
1.3447	1.4893	1.2488	1.3275	1.2465	1.2947	1.3028	1.2076	1.3082	1.145	1.5744	1.382
1.306	1.4895	1.262	1.3506	1.2573	1.2693	1.2583	1.2308	1.3129	1.1301	1.5604	1.3927
1.3059	1.4977	1.2847	1.3571	1.2499	1.2709	1.2632	1.2896	1.2871	1.1557	1.5557	1.3804
1.299	1.5156	1.2349	1.3328	1.2537	1.278	1.3047	1.2482	1.3074	1.1542	1.57	1.3556
1.2976	1.5038	1.2519	1.3279	1.2265	1.2859	1.2614	1.2361	1.303	1.1597	1.5635	1.3483
1.2964	1.4867	1.2216	1.3655	1.2176	1.2861	1.2722	1.2422	1.3308	1.1657	1.5714	1.3887
1.3035	1.5032	1.2483	1.3922	1.2316	1.2836	1.306	1.2385	1.3129	1.1348	1.5507	1.3683
1.2957	1.4866	1.2417	1.3233	1.2736	1.3273	1.2535	1.2043	1.3277	1.1959	1.5295	1.3716
1.319	1.4838	1.213	1.332	1.2439	1.2886	1.2903	1.2336	1.2836	1.1772	1.5694	1.3549
1.2983	1.5171	1.2888	1.3276	1.264	1.2396	1.2963	1.2276	1.2961	1.171	1.5115	1.3844
1.3086	1.4805	1.2763	1.2814	1.2577	1.2891	1.2811	1.259	1.3455	1.1934	1.5524	1.3753
1.3071	1.4919	1.266	1.3306	1.2472	1.2902	1.2998	1.2351	1.3234	1.1821	1.5986	1.3859
1.3101	1.5001	1.3088	1.3551	1.2397	1.2724	1.3036	1.2298	1.301	1.1825	1.6157	1.3567
1.2986	1.456	1.214	1.3896	1.268	1.2644	1.2618	1.2312	1.2984	1.1924	1.5795	1.3886
1.3228	1.4763	1.198	1.3916	1.2295	1.2537	1.2742	1.2381	1.3213	1.1634	1.5756	1.3564
1.3055	1.5032	1.2184	1.4149	1.2657	1.2253	1.2748	1.2544	1.3056	1.1606	1.5562	1.3684
1.305	1.4848	1.1942	1.369	1.2548	1.248	1.2116	1.2343	1.2963	1.163	1.5833	1.375
1.3068	1.4649	1.2494	1.3761	1.2374	1.2712	1.2676	1.2297	1.2869	1.1413	1.57	1.3773
1.2763	1.4378	1.2779	1.3825	1.248	1.2411	1.2461	1.2066	1.2549	1.1465	1.5449	1.3713
1.2908	1.466	1.2669	1.3602	1.2606	1.2367	1.2689	1.2319	1.2956	1.1716	1.5858	1.3599
1.2784	1.477	1.2754	1.3239	1.259	1.283	1.2636	1.2518	1.3048	1.1545	1.5556	1.367
1.3135	1.4672	1.2122	1.3858	1.2374	1.2856	1.2649	1.2775	1.2804	1.132	1.5631	1.376
1.3073	1.466	1.2352	1.3655	1.2297	1.2534	1.2727	1.2278	1.3412	1.1419	1.5711	1.3674
1.3134	1.4784	1.2846	1.3493	1.2543	1.2815	1.254	1.243	1.3073	1.1855	1.5592	1.3652
1.2938	1.4708	1.2365	1.3555	1.2312	1.2554	1.2767	1.2268	1.3213	1.1476	1.5776	1.3493
1.3228	1.459	1.28	1.366	1.2345	1.2637	1.2739	1.2225	1.3131	1.1882	1.5949	1.377
1.3305	1.478	1.2446	1.3297	1.2652	1.2753	1.2842	1.1984	1.234	1.1685	1.5693	1.3997
1.3258	1.445	1.2329	1.3483	1.2495	1.2951	1.3167	1.2428	1.3032	1.1719	1.563	1.3888
1.2693	1.4894	1.2676	1.3269	1.2407	1.2835	1.2839	1.2466	1.3323	1.1592	1.5897	1.4038
1.2842	1.4603	1.2439	1.3436	1.2439	1.3008	1.2562	1.2547	1.2944	1.1464	1.5496	1.3879
1.327	1.4956	1.2709	1.3295	1.2593	1.3077	1.2828	1.2326	1.3139	1.1318	1.5502	1.294
1.2901	1.4895	1.2262	1.3428	1.263	1.2943	1.2482	1.2289	1.34	1.1708	1.5493	1.3903
1.3045	1.4738	1.2343	1.3704	1.2396	1.2605	1.2584	1.2187	1.3651	1.1254	1.5502	1.3728
1.3505	1.4963	1.219	1.3039	1.2255	1.3005	1.2837	1.2587	1.3077	1.1466	1.5508	1.389
1.2926	1.459	1.2392	1.362	1.2241	1.2694	1.281	1.2337	1.279	1.1486	1.5466	1.3805
1.3339	1.4813	1.2656	1.3516	1.2365	1.2617	1.3069	1.2039	1.2989	1.1937	1.5557	1.4027
1.3098	1.4578	1.2212	1.3522	1.26	1.2977	1.296	1.2074	1.3017	1.1427	1.5694	1.3716
1.3283	1.4656	1.2316	1.3411	1.2483	1.2918	1.2683	1.2291	1.2726	1.1824	1.5556	1.3733
1.3064	1.4735	1.2626	1.3534	1.2306	1.2942	1.2657	1.2038	1.3024	1.1597	1.5556	1.4095
1.329	1.4839	1.2144	1.3359	1.2592	1.2569	1.284	1.2276	1.2909	1.1485	1.5631	1.3614
1.2992	1.4896	1.2457	1.3599	1.2467	1.2542	1.2466	1.2148	1.3091	1.1735	1.546	1.3136
1.2913	1.4768	1.2124	1.3786	1.2708	1.2722	1.2497	1.2528	1.276	1.157	1.5442	1.3591
1.315	1.5158	1.2063	1.3682	1.2353	1.2829	1.2747	1.2533	1.3508	1.1507	1.5817	1.408
1.3201	1.482	1.2157	1.3543	1.2445	1.2493	1.2814	1.2528	1.3262	1.1552	1.5844	1.3784
1.3186	1.4867	1.2343	1.3812	1.2452	1.2934	1.2996	1.2548	1.3321	1.1583	1.5794	1.3939
1.3104	1.4985	1.2597	1.3666	1.27	1.2763	1.2799	1.1995	1.3314	1.1729	1.5608	1.386
1.3422	1.4746	1.2321	1.2962	1.2454	1.3023	1.2754	1.2688	1.3083	1.1402	1.5723	1.3831
1.3078	1.4975	1.2482	1.3194	1.2291	1.3231	1.2615	1.2337	1.3273	1.2053	1.5974	1.3299
1.2561	1.4684	1.2122	1.3417	1.24	1.2687	1.2993	1.2598	1.3113	1.1791	1.5789	1.3538
1.2913	1.4717	1.2604	1.3023	1.251	1.2729	1.2469	1.2222	1.2792	1.1997	1.5907	1.3824
1.3348	1.4826	1.2663	1.3577	1.2455	1.2837	1.285	1.2176	1.2871	1.1683	1.6013	1.3703
1.2939	1.4664	1.2575	1.238	1.2592	1.2509	1.2664	1.2122	1.3309	1.1496	1.5783	1.3728
1.3113	1.4847	1.2296	1.2663	1.2573	1.2453	1.2687	1.2186	1.3031	1.1679	1.5722	1.361
1.3131	1.47	1.2573	1.3567	1.244	1.2678	1.2731	1.2708	1.294	1.1809	1.571	1.33
1.3393	1.4931	1.2493	1.3417	1.2659	1.2634	1.2566	1.2692	1.333	1.1789	1.5484	1.3607
1.3248	1.48	1.2441	1.3228	1.2634	1.2718	1.3063	1.2474	1.3227	1.2032	1.566	1.3764
1.3159	1.5222	1.2455	1.382	1.238	1.2569	1.2564	1.2201	1.3203	1.155	1.574	1.3539
1.3142	1.5292	1.229	1.3626	1.2632	1.2826	1.276	1.238	1.3196	1.1516	1.5573	1.3694
1.2748	1.5349	1.2603	1.3761	1.2599	1.2825	1.2884	1.2322	1.3578	1.1396	1.5522	1.3916
1.2841	1.5185	1.239	1.3854	1.2402	1.2693	1.2674	1.215	1.3262	1.1566	1.5889	1.3599
1.3074	1.5265	1.1955	1.3292	1.2526	1.2397	1.2771	1.2099	1.3174	1.2079	1.5756	1.372
1.3124	1.4797	1.2299	1.384	1.2501	1.2942	1.2343	1.2018	1.2906	1.149	1.5645	1.3898
1.2959	1.4981	1.2423	1.3447	1.1982	1.272	1.2843	1.2562	1.2969	1.1465	1.5871	1.4131
1.3358	1.4843	1.2093	1.3444	1.2164	1.2864	1.3016	1.2668	1.296	1.1482	1.5621	1.3986
1.3306	1.4764	1.2504	1.3569	1.2447	1.2588	1.304	1.2566	1.2684	1.1707	1.5535	1.3525
1.3016	1.4972	1.2477	1.322	1.2115	1.2399	1.2872	1.223	1.3037	1.1444	1.5862	1.3726
1.3327	1.5107	1.2597	1.3468	1.2591	1.2707	1.2804	1.2395	1.314	1.1582	1.5668	1.3013
1.3191	1.5032	1.2537	1.3651	1.2409	1.2646	1.288	1.2051	1.2983	1.1576	1.5527	1.3915
1.289	1.4968	1.2695	1.3308	1.2551	1.2941	1.253	1.2475	1.2837	1.1773	1.5568	1.3642
1.323	1.493	1.2825	1.3464	1.2396	1.296	1.2869	1.2248	1.3446	1.159	1.5862	1.3606
1.2907	1.479	1.2319	1.3657	1.2629	1.3028	1.2926	1.224	1.3618	1.1642	1.581	1.3645
1.3211	1.4773	1.252	1.3986	1.2615	1.2561	1.263	1.2328	1.2903	1.1464	1.5768	1.3821
1.2849	1.4873	1.263	1.3841	1.2645	1.2562	1.2751	1.2363	1.243	1.1541	1.5293	1.3919
1.2962	1.5049	1.227	1.3455	1.2496	1.2894	1.2694	1.2185	1.2195	1.2	1.5327	1.3996
1.3004	1.4939	1.2026	1.3481	1.2727	1.287	1.2524	1.2131	1.2598	1.1335	1.5586	1.3805
1.3065	1.4907	1.2516	1.3527	1.2768	1.2859	1.2715	1.2236	1.3168	1.1572	1.5877	1.3794
1.2795	1.4915	1.2249	1.395	1.2445	1.292	1.2822	1.2415	1.2727	1.1503	1.5656	1.4097
1.2557	1.4727	1.2394	1.367	1.2229	1.2878	1.2651	1.2366	1.3446	1.1674	1.5754	1.413
1.3001	1.4818	1.2374	1.3157	1.2514	1.2834	1.263	1.2265	1.3098	1.1638	1.5888	1.3741
1.2681	1.4783	1.2402	1.2858	1.2349	1.2663	1.2532	1.2516	1.3075	1.1765	1.6109	1.375
1.2759	1.4931	1.2198	1.2822	1.2386	1.2678	1.2828	1.2278	1.298	1.1727	1.5815	1.3175
1.2678	1.4774	1.2679	1.3223	1.2423	1.2925	1.2447	1.244	1.317	1.1604	1.5363	1.3676
1.2871	1.4723	1.2414	1.3473	1.2524	1.2892	1.2602	1.2418	1.2707	1.1476	1.5493	1.3884
1.2769	1.4448	1.2394	1.3758	1.2561	1.282	1.2405	1.2041	1.2563	1.1365	1.5687	1.3402
1.2948	1.4547	1.2362	1.389	1.254	1.2847	1.2158	1.1806	1.2939	1.1682	1.5542	1.3062
1.3116	1.46	1.2641	1.3922	1.2177	1.2436	1.2561	1.209	1.3126	1.1451	1.5593	1.3373
1.286	1.4897	1.259	1.3948	1.2522	1.2938	1.2323	1.2061	1.3355	1.1768	1.6017	1.3237
1.3232	1.4833	1.2662	1.3865	1.2364	1.2793	1.2778	1.2661	1.3146	1.1754	1.573	1.3513
1.302	1.5	1.2448	1.3261	1.2423	1.2808	1.2588	1.2551	1.3012	1.181	1.5907	1.3163
1.2831	1.4834	1.2454	1.3244	1.2683	1.2784	1.3126	1.2467	1.3088	1.154	1.5773	1.3645
1.2901	1.4929	1.2516	1.2729	1.249	1.2514	1.2828	1.2416	1.3011	1.1744	1.5434	1.3633
1.3095	1.4851	1.2087	1.2489	1.2598	1.2742	1.2726	1.2184	1.2872	1.1769	1.5604	1.3469
1.3049	1.4921	1.2655	1.2414	1.2247	1.2626	1.2667	1.2084	1.3054	1.1909	1.5175	1.3465
1.2969	1.4845	1.2336	1.2834	1.2407	1.261	1.2596	1.2154	1.324	1.1572	1.5577	1.3666
1.3489	1.509	1.2489	1.3918	1.2229	1.2663	1.2566	1.2391	1.2954	1.1416	1.5608	1.4238
1.3055	1.4856	1.2505	1.4357	1.2349	1.2595	1.2696	1.2623	1.3183	1.1461	1.5642	1.4427
1.3044	1.5073	1.2854	1.4052	1.2364	1.2591	1.2604	1.2152	1.2879	1.1277	1.5405	1.4042
1.292	1.4843	1.2449	1.3764	1.2553	1.286	1.2718	1.1936	1.3246	1.1241	1.5769	1.4139
1.3323	1.4863	1.2403	1.373	1.2322	1.2865	1.3107	1.2401	1.2877	1.1599	1.5462	1.4282
1.3023	1.5166	1.2327	1.3902	1.2629	1.2829	1.2795	1.214	1.3071	1.1563	1.5384	1.4021
1.2931	1.4928	1.237	1.4025	1.2377	1.284	1.2815	1.2396	1.3011	1.1774	1.5657	1.3697
1.3051	1.4851	1.2558	1.3702	1.2594	1.2801	1.265	1.249	1.3074	1.1628	1.5399	1.3816
1.3109	1.5124	1.1999	1.3794	1.2528	1.253	1.2642	1.2227	1.312	1.1601	1.5566	1.4111
1.3294	1.492	1.2475	1.3093	1.2432	1.2867	1.274	1.2093	1.3279	1.1501	1.5745	1.3803
1.3099	1.5037	1.2061	1.3543	1.205	1.3007	1.3088	1.211	1.3387	1.1909	1.5864	1.3969
1.316	1.5	1.21	1.333	1.2236	1.288	1.2458	1.2285	1.2954	1.1343	1.5681	1.3746
1.3493	1.4755	1.2143	1.3626	1.2399	1.2915	1.2744	1.235	1.3298	1.1527	1.5752	1.3855
1.3149	1.4866	1.25	1.3311	1.2508	1.2502	1.3042	1.2223	1.3108	1.1485	1.5618	1.333
1.3576	1.499	1.2439	1.3483	1.2533	1.2758	1.2955	1.2324	1.3133	1.1731	1.5793	1.3727
1.3105	1.4498	1.2359	1.343	1.2557	1.2889	1.266	1.2369	1.2875	1.152	1.563	1.394
1.3002	1.4505	1.2396	1.3322	1.2251	1.2456	1.2918	1.2322	1.3081	1.1675	1.5319	1.3892
1.2896	1.4669	1.2217	1.3697	1.2563	1.2833	1.2635	1.2318	1.2654	1.1829	1.5509	1.3729
1.3158	1.4824	1.2286	1.3666	1.2463	1.2635	1.2876	1.2422	1.3057	1.148	1.538	1.3825
1.305	1.4739	1.2172	1.3477	1.2647	1.2414	1.2562	1.236	1.2968	1.1807	1.555	1.3748
1.2833	1.5049	1.2769	1.326	1.2395	1.2743	1.2719	1.2221	1.3332	1.1483	1.5791	1.3019
1.2949	1.4935	1.2417	1.3141	1.2488	1.2656	1.2744	1.2306	1.2565	1.1503	1.5702	1.3587
1.3069	1.4948	1.2601	1.3521	1.2236	1.2903	1.2746	1.2481	1.2906	1.1547	1.5499	1.3566
1.3093	1.4766	1.2655	1.3712	1.2461	1.2913	1.2581	1.2194	1.3037	1.1683	1.5998	1.3662
1.307	1.491	1.2132	1.3545	1.2392	1.2775	1.2598	1.1723	1.3294	1.1532	1.5706	1.3922
1.3316	1.4892	1.2352	1.3442	1.2365	1.2841	1.2924	1.2531	1.3543	1.1481	1.5602	1.3974
1.3134	1.5017	1.2722	1.3756	1.2434	1.2685	1.2903	1.236	1.3186	1.1723	1.5561	1.3611
1.2906	1.4673	1.2317	1.3724	1.2495	1.2615	1.2482	1.2419	1.3174	1.1327	1.5969	1.3723
1.2905	1.505	1.2237	1.3912	1.2644	1.2834	1.2953	1.2443	1.2688	1.1676	1.5842	1.3792
1.312	1.4877	1.2331	1.3671	1.2527	1.2656	1.2703	1.2123	1.3303	1.1647	1.5667	1.3649
1.3234	1.5099	1.2139	1.378	1.2753	1.2649	1.3153	1.2126	1.3141	1.1862	1.5579	1.3963
1.335	1.4773	1.2251	1.3604	1.2644	1.2821	1.2886	1.2314	1.3445	1.1581	1.5552	1.3845
1.3041	1.4941	1.239	1.4021	1.2608	1.2437	1.2782	1.2361	1.3652	1.1491	1.5615	1.3938
1.3252	1.4842	1.2564	1.3941	1.2657	1.2526	1.2432	1.2608	1.2958	1.1673	1.534	1.3874
1.3088	1.4832	1.3006	1.3819	1.2545	1.2762	1.279	1.2514	1.3343	1.174	1.5566	1.3525
1.3164	1.4912	1.2392	1.3791	1.2485	1.2716	1.2973	1.2602	1.2737	1.176	1.5704	1.3451
1.2951	1.502	1.2518	1.3137	1.2765	1.256	1.2906	1.2217	1.2513	1.1454	1.5826	1.3735
1.2858	1.4921	1.2582	1.3352	1.2535	1.2687	1.2797	1.2373	1.2944	1.1785	1.5852	1.3587
1.3128	1.4762	1.2428	1.3664	1.2265	1.262	1.2766	1.1944	1.3248	1.1684	1.564	1.359
1.2879	1.479	1.2315	1.2337	1.2594	1.2851	1.2606	1.2315	1.3193	1.1757	1.5466	1.3663
1.2776	1.4678	1.2562	1.1548	1.2301	1.2647	1.2646	1.2706	1.2787	1.1596	1.5782	1.3935
1.3179	1.4736	1.2175	1.2599	1.2038	1.2965	1.2913	1.2169	1.3109	1.1731	1.582	1.3921
1.2837	1.4736	1.2397	1.3337	1.2456	1.2695	1.2914	1.2334	1.3171	1.1709	1.5742	1.3771
1.3126	1.4557	1.2444	1.4078	1.2447	1.2423	1.2772	1.2481	1.3103	1.1408	1.5525	1.3568
1.2844	1.4606	1.2409	1.3657	1.1985	1.2491	1.2634	1.2201	1.339	1.1653	1.5939	1.3532
1.3095	1.4497	1.2588	1.3386	1.2148	1.279	1.229	1.2568	1.3123	1.1586	1.5858	1.3617
1.3215	1.4782	1.2398	1.3675	1.2363	1.297	1.258	1.2132	1.2962	1.1489	1.5924	1.3799
1.3046	1.4553	1.2141	1.2864	1.2258	1.2497	1.2707	1.2375	1.2892	1.1578	1.5926	1.3791
1.3254	1.431	1.2532	1.4163	1.2447	1.2925	1.266	1.2383	1.304	1.1497	1.5398	1.4008
1.3162	1.4914	1.2288	1.382	1.2356	1.2859	1.2522	1.2676	1.2909	1.1315	1.5688	1.3312
1.2987	1.4889	1.2021	1.36	1.2367	1.2998	1.2575	1.2222	1.3232	1.1237	1.5521	1.3589
1.31	1.4938	1.2705	1.4023	1.2549	1.2623	1.2385	1.1999	1.2846	1.1928	1.5851	1.3499
1.2872	1.4811	1.2901	1.391	1.2652	1.3076	1.2926	1.2448	1.2856	1.1108	1.552	1.3715
1.296	1.4906	1.2663	1.3213	1.2595	1.2954	1.2662	1.2684	1.3038	1.1875	1.5618	1.36
1.3191	1.4661	1.293	1.3151	1.2616	1.2736	1.26	1.2436	1.3507	1.1527	1.5585	1.3405
1.2659	1.5209	1.245	1.3254	1.2382	1.2909	1.2634	1.2252	1.3177	1.1373	1.5753	1.3399
1.2909	1.4696	1.2645	1.3741	1.2188	1.303	1.2912	1.2332	1.2803	1.1597	1.5842	1.3009
1.356	1.4805	1.2062	1.3942	1.2406	1.2656	1.2813	1.2114	1.3374	1.1572	1.5635	1.334
1.2963	1.4771	1.2394	1.3557	1.2302	1.2724	1.2475	1.2597	1.2867	1.1863	1.6159	1.3568
1.2856	1.4627	1.2518	1.3709	1.2782	1.2547	1.244	1.2518	1.3061	1.1627	1.5838	1.3953
1.3207	1.4738	1.2211	1.3566	1.2463	1.255	1.2768	1.2298	1.2637	1.1666	1.576	1.404
1.3177	1.4772	1.2336	1.3185	1.2723	1.2498	1.2615	1.2025	1.2983	1.1538	1.526	1.3858
1.2924	1.4827	1.2541	1.364	1.2753	1.2771	1.3103	1.2938	1.3	1.149	1.5465	1.4039
1.3065	1.4821	1.2881	1.3429	1.2451	1.244	1.272	1.2532	1.2926	1.1352	1.539	1.3917
1.2995	1.4637	1.2741	1.329	1.2432	1.2459	1.2962	1.1703	1.3376	1.1493	1.5458	1.3763
1.3202	1.464	1.2879	1.3599	1.222	1.2814	1.3082	1.2716	1.3559	1.1777	1.5391	1.3953
1.318	1.4993	1.2442	1.3947	1.271	1.326	1.2673	1.2239	1.3491	1.1559	1.5922	1.3695
1.3161	1.4808	1.2686	1.3569	1.2225	1.2593	1.2973	1.2276	1.3419	1.1549	1.5448	1.3565
1.2377	1.4628	1.2304	1.356	1.244	1.2731	1.3054	1.2384	1.3178	1.1383	1.5795	1.348
1.2403	1.4834	1.2615	1.3528	1.2394	1.2869	1.2627	1.2458	1.3161	1.1509	1.5342	1.3681
1.3118	1.4899	1.2219	1.2698	1.25	1.3115	1.2808	1.2149	1.2699	1.1692	1.5756	1.3594
1.3248	1.501	1.2326	1.3324	1.2608	1.2838	1.285	1.2827	1.2388	1.1336	1.5912	1.3574
1.2893	1.4872	1.2592	1.3223	1.2937	1.2564	1.2944	1.2675	1.2656	1.1925	1.6104	1.3435
1.306	1.5133	1.2492	1.3501	1.2327	1.2961	1.266	1.2375	1.3135	1.1568	1.5992	1.3676
1.3241	1.4897	1.2378	1.3706	1.2775	1.2895	1.2961	1.2251	1.3008	1.159	1.5696	1.3945
1.3	1.5055	1.2353	1.341	1.2758	1.2685	1.2712	1.2496	1.2816	1.1588	1.5749	1.3626
1.3304	1.4989	1.2639	1.3364	1.2299	1.2771	1.2642	1.2435	1.295	1.1592	1.5798	1.3726
1.2806	1.4941	1.2266	1.3692	1.2593	1.2428	1.2157	1.242	1.2716	1.1723	1.5495	1.3571
1.2954	1.4802	1.2448	1.3853	1.2032	1.3055	1.2428	1.2323	1.3443	1.1441	1.5871	1.3828
1.2161	1.4781	1.2517	1.3864	1.2161	1.3171	1.2498	1.2297	1.2829	1.1684	1.581	1.3739
1.2722	1.4723	1.2579	1.3823	1.2411	1.311	1.2755	1.2791	1.28	1.1912	1.572	1.3787
1.3112	1.4676	1.2404	1.3515	1.2429	1.2712	1.2756	1.2157	1.3331	1.1509	1.5681	1.354
1.3339	1.4912	1.2661	1.3412	1.2581	1.2639	1.3064	1.2206	1.2893	1.1329	1.5527	1.3643
1.3066	1.4685	1.2135	1.3246	1.2206	1.2449	1.279	1.2151	1.3235	1.182	1.5428	1.3495
1.3043	1.4814	1.2425	1.3216	1.2468	1.2504	1.3088	1.2163	1.329	1.1484	1.5439	1.364
1.3173	1.4741	1.2653	1.3151	1.2421	1.2859	1.2768	1.216	1.2807	1.1433	1.5757	1.3888
1.3269	1.4811	1.2491	1.301	1.2413	1.2634	1.2571	1.218	1.3016	1.1714	1.6048	1.3586
1.3468	1.4934	1.2477	1.3211	1.2391	1.2579	1.2519	1.216	1.3345	1.1528	1.5374	1.3688
1.2994	1.5063	1.2641	1.3488	1.2551	1.2588	1.2855	1.2447	1.3316	1.1714	1.5663	1.3645
1.3293	1.5133	1.2373	1.3231	1.2653	1.2736	1.2784	1.2679	1.3161	1.1293	1.5625	1.3718
1.3134	1.4977	1.2738	1.3531	1.2498	1.2725	1.2537	1.2762	1.3075	1.1461	1.5388	1.3794
