# Supplementary material for: How to Sync to the Beat of a Persistent Fractal Metronome without Falling Off the Treadmill?
Source: PLoS One. 2015 Jul 31;10(7):e0134148. doi: 10.1371/journal.pone.0134148 (PMC4521716; doi:10.1371/journal.pone.0134148)
Supplement: S1 Dataset — (ZIP) [file pone.0134148.s001.zip › Roerdinketal_PLoSONE_SupplementaryMaterial/SL_06]

1.364	1.4912	1.2691	1.3608	1.2323	1.2816	1.2559	1.2646	1.3727	1.1638	1.5672	1.35
1.3143	1.464	1.2171	1.305	1.2292	1.2846	1.2529	1.2152	1.3219	1.1256	1.5897	1.3835
1.3024	1.5227	1.2737	1.2628	1.2402	1.278	1.2727	1.2815	1.3025	1.1669	1.5608	1.3525
1.3421	1.497	1.2757	1.3055	1.2235	1.2412	1.2482	1.2529	1.275	1.1831	1.5484	1.3309
1.3166	1.479	1.239	1.3329	1.2528	1.2568	1.3158	1.2316	1.2774	1.1718	1.5554	1.3381
1.3301	1.4913	1.2461	1.3634	1.2685	1.264	1.2704	1.2304	1.2963	1.1418	1.5673	1.3917
1.3057	1.4898	1.2654	1.3514	1.2518	1.2655	1.3195	1.2381	1.2802	1.1696	1.5904	1.3449
1.2988	1.4901	1.285	1.3595	1.2832	1.2537	1.2535	1.1972	1.3088	1.187	1.5567	1.3807
1.3165	1.469	1.2034	1.3759	1.2811	1.2747	1.2698	1.2135	1.3634	1.1624	1.5708	1.4068
1.2776	1.4614	1.2773	1.3432	1.2864	1.2596	1.2723	1.2495	1.4049	1.1551	1.5599	1.3567
1.3332	1.4827	1.2182	1.3384	1.2452	1.2788	1.2863	1.2271	1.3603	1.1627	1.573	1.3652
1.3215	1.4631	1.2556	1.3344	1.2152	1.3039	1.2939	1.2962	1.3531	1.1641	1.5752	1.3762
1.3153	1.4851	1.232	1.3866	1.2356	1.2799	1.2633	1.2139	1.2574	1.181	1.5691	1.3811
1.3253	1.4642	1.2169	1.357	1.1843	1.3012	1.2832	1.2203	1.2809	1.1638	1.5689	1.4187
1.3442	1.4753	1.2092	1.3902	1.2038	1.3141	1.2738	1.1941	1.3141	1.1699	1.5637	1.3743
1.3442	1.4769	1.2587	1.3443	1.2296	1.2835	1.2589	1.1942	1.283	1.1783	1.5731	1.3917
1.3164	1.4967	1.2443	1.3716	1.2583	1.2497	1.2675	1.2416	1.3226	1.1647	1.5892	1.3967
1.318	1.4727	1.2111	1.3548	1.2571	1.285	1.282	1.2429	1.323	1.1386	1.5907	1.3953
1.3372	1.4829	1.236	1.3672	1.2554	1.2436	1.2757	1.2352	1.3193	1.165	1.5491	1.4094
1.3002	1.4836	1.2586	1.3647	1.2413	1.2563	1.2743	1.2356	1.3139	1.1407	1.5389	1.3985
1.3169	1.4716	1.2476	1.3513	1.2904	1.268	1.2854	1.2458	1.2538	1.1775	1.5454	1.3467
1.2976	1.4978	1.2192	1.339	1.2333	1.2719	1.2765	1.2479	1.3102	1.185	1.5646	1.4036
1.2868	1.4679	1.269	1.3289	1.2806	1.2662	1.2466	1.2468	1.2876	1.1641	1.5613	1.3436
1.2985	1.4957	1.2395	1.3404	1.2598	1.2971	1.2481	1.2032	1.3271	1.1581	1.5516	1.3593
1.3634	1.4833	1.2864	1.3685	1.215	1.3105	1.2678	1.2308	1.2767	1.1747	1.5568	1.3504
1.3006	1.4767	1.2214	1.3723	1.2239	1.2339	1.2974	1.2291	1.3094	1.1444	1.5612	1.3356
1.2665	1.4981	1.2729	1.3333	1.2329	1.2565	1.2804	1.2467	1.3489	1.159	1.5486	1.3748
1.3679	1.4246	1.2455	1.3533	1.2397	1.2426	1.2635	1.2067	1.3155	1.141	1.5639	1.3494
1.2953	1.4748	1.2387	1.3599	1.2574	1.2597	1.2873	1.2039	1.2779	1.1524	1.5573	1.3581
1.2659	1.5016	1.278	1.3624	1.2549	1.2358	1.2774	1.2083	1.3467	1.1379	1.5558	1.3656
1.3001	1.4815	1.2593	1.3494	1.2346	1.2979	1.2824	1.179	1.3053	1.1737	1.5655	1.378
1.3113	1.4888	1.27	1.3911	1.252	1.2786	1.2918	1.2224	1.3167	1.1593	1.5704	1.3465
1.3529	1.4807	1.2532	1.3516	1.2305	1.3029	1.2968	1.2503	1.3665	1.1535	1.5805	1.3848
1.2812	1.4893	1.236	1.3142	1.2476	1.2614	1.2969	1.2371	1.3603	1.1512	1.5719	1.3866
1.3052	1.4844	1.2618	1.3357	1.2388	1.299	1.2779	1.2225	1.278	1.1332	1.566	1.3594
1.2861	1.4571	1.2496	1.3521	1.2411	1.2919	1.2779	1.2377	1.3702	1.1782	1.5662	1.3991
1.2967	1.4691	1.2728	1.3492	1.2298	1.2896	1.2676	1.2439	1.2583	1.1732	1.5865	1.3517
1.3105	1.4754	1.2752	1.3476	1.2655	1.2778	1.2677	1.247	1.2674	1.1761	1.5544	1.3558
1.336	1.4868	1.2779	1.3441	1.2344	1.2554	1.2875	1.2682	1.2888	1.1651	1.5774	1.381
1.2512	1.4682	1.0729	1.3342	1.2609	1.2424	1.2755	1.2596	1.2339	1.1322	1.593	1.3765
1.282	1.5069	1.1763	1.3634	1.2483	1.272	1.2876	1.22	1.3203	1.1816	1.5964	1.3613
1.3099	1.5012	1.2145	1.3345	1.2554	1.2687	1.2631	1.2158	1.3436	1.1497	1.6111	1.374
1.2886	1.4611	1.2615	1.3448	1.2164	1.2868	1.2486	1.2147	1.3056	1.1276	1.6134	1.3605
1.3265	1.5063	1.2451	1.3472	1.1982	1.2505	1.2422	1.242	1.3362	1.1634	1.5903	1.3491
1.2844	1.4808	1.2511	1.3344	1.2687	1.2862	1.2579	1.2301	1.3236	1.1547	1.5893	1.3562
1.2741	1.4827	1.2403	1.302	1.2604	1.2663	1.2481	1.2599	1.285	1.1746	1.5448	1.393
1.2689	1.4773	1.2561	1.3454	1.2645	1.2821	1.2576	1.2522	1.2974	1.1355	1.5848	1.3745
1.2847	1.477	1.2466	1.2989	1.2665	1.2831	1.2961	1.2058	1.2394	1.1527	1.5697	1.3598
1.3042	1.5114	1.2249	1.3596	1.2456	1.269	1.2446	1.2437	1.2771	1.1676	1.5733	1.3747
1.3171	1.4731	1.2653	1.3584	1.2607	1.2759	1.2956	1.2705	1.3382	1.1841	1.5564	1.3295
1.259	1.5051	1.233	1.3529	1.2481	1.2999	1.2914	1.2466	1.3253	1.1829	1.5399	1.3637
1.2988	1.5004	1.2282	1.3321	1.2184	1.2854	1.2997	1.2572	1.3389	1.1693	1.5324	1.3728
1.2975	1.4909	1.1815	1.3125	1.2158	1.2848	1.2578	1.2113	1.328	1.1687	1.5426	1.3438
1.3031	1.5045	1.2569	1.3288	1.2323	1.274	1.2868	1.2361	1.2722	1.1668	1.5656	1.3588
1.314	1.4658	1.237	1.3593	1.252	1.2416	1.2736	1.1917	1.3149	1.1537	1.6031	1.3796
1.2967	1.4948	1.2463	1.3635	1.2441	1.2948	1.296	1.2101	1.3097	1.177	1.5846	1.3554
1.3127	1.4743	1.2774	1.3314	1.2392	1.2757	1.288	1.2053	1.3238	1.1633	1.5944	1.405
1.3109	1.5065	1.2374	1.3379	1.2615	1.28	1.2624	1.2167	1.3069	1.1418	1.5911	1.4016
1.3225	1.4808	1.2508	1.3656	1.2493	1.2653	1.2945	1.1972	1.3227	1.1515	1.5823	1.3877
1.2963	1.4826	1.2474	1.3379	1.2444	1.2616	1.2687	1.2247	1.3344	1.1634	1.5573	1.3431
1.2987	1.4505	1.2649	1.3682	1.2446	1.2687	1.2707	1.1914	1.3313	1.1798	1.5515	1.3602
1.287	1.4643	1.2358	1.3464	1.2412	1.2712	1.2834	1.2121	1.319	1.155	1.5833	1.384
1.3005	1.4445	1.2636	1.3496	1.2248	1.2743	1.2768	1.2133	1.2977	1.1636	1.5815	1.3364
1.2821	1.4634	1.2493	1.345	1.2085	1.2992	1.2733	1.2332	1.3007	1.1765	1.5619	1.3629
1.2752	1.4553	1.2655	1.3917	1.2534	1.2855	1.2592	1.2306	1.2556	1.1562	1.581	1.4086
1.2969	1.4781	1.2589	1.3572	1.2363	1.2529	1.2987	1.2306	1.2835	1.1782	1.5577	1.3859
1.2965	1.4762	1.2142	1.3463	1.2656	1.2413	1.3066	1.2395	1.2448	1.166	1.6147	1.3591
1.3013	1.4842	1.2315	1.3598	1.2332	1.2599	1.2647	1.2175	1.2661	1.1351	1.5796	1.3517
1.2969	1.4873	1.2233	1.354	1.2514	1.2701	1.2751	1.2392	1.2661	1.1802	1.5822	1.3465
1.2935	1.4803	1.2455	1.3757	1.2267	1.2921	1.2787	1.2896	1.3033	1.1493	1.5863	1.3662
1.3375	1.4732	1.2334	1.3599	1.2522	1.2846	1.2916	1.2458	1.2956	1.177	1.579	1.3862
1.3523	1.5026	1.2581	1.3792	1.2365	1.2794	1.3068	1.226	1.3089	1.193	1.5597	1.3422
1.2932	1.4826	1.2343	1.3606	1.2518	1.2883	1.2474	1.1907	1.3261	1.189	1.5595	1.3935
1.2904	1.4681	1.2294	1.3598	1.2414	1.2903	1.2503	1.227	1.3318	1.1841	1.5426	1.3898
1.2888	1.4911	1.2066	1.3476	1.2378	1.2863	1.2359	1.239	1.3185	1.1433	1.5753	1.3607
1.2957	1.5091	1.2457	1.3404	1.2011	1.2703	1.2432	1.2304	1.2807	1.1933	1.5725	1.3433
1.3175	1.5055	1.284	1.3345	1.2439	1.2613	1.1688	1.271	1.3298	1.1535	1.5733	1.3363
1.3406	1.4805	1.2668	1.3288	1.2502	1.266	1.2771	1.2792	1.3027	1.1518	1.5655	1.3751
1.3274	1.4711	1.2745	1.3257	1.2542	1.241	1.2687	1.2133	1.2594	1.171	1.5583	1.389
1.3155	1.4805	1.2457	1.3535	1.2283	1.215	1.2314	1.2359	1.3465	1.1326	1.5586	1.3342
1.3109	1.4744	1.2458	1.3191	1.2417	1.2665	1.2868	1.2251	1.2984	1.1695	1.5622	1.3735
1.3047	1.4818	1.246	1.3082	1.2176	1.2744	1.2736	1.2153	1.3276	1.1374	1.5733	1.3934
1.3036	1.4203	1.2449	1.3463	1.2428	1.2636	1.2789	1.2366	1.324	1.1437	1.5712	1.3306
1.3142	1.4141	1.2153	1.3436	1.224	1.2401	1.2696	1.2309	1.3212	1.1395	1.5679	1.3695
1.3208	1.4791	1.251	1.3363	1.2535	1.2829	1.2878	1.247	1.2952	1.1426	1.6018	1.3821
1.2441	1.5044	1.2257	1.3852	1.2578	1.3092	1.2822	1.228	1.2812	1.1608	1.5735	1.3369
1.2619	1.4875	1.2613	1.4033	1.2623	1.2906	1.2687	1.2602	1.3149	1.1647	1.5642	1.3455
1.2749	1.5144	1.2444	1.3929	1.25	1.2756	1.2952	1.2574	1.3078	1.1992	1.5735	1.3597
1.2725	1.4625	1.2398	1.3778	1.2612	1.2485	1.2683	1.2302	1.3021	1.1604	1.5721	1.3375
1.2912	1.5021	1.2436	1.3265	1.281	1.2763	1.2692	1.2776	1.2996	1.1649	1.568	1.3542
1.2971	1.497	1.2738	1.3283	1.2644	1.2701	1.2895	1.2008	1.3085	1.1718	1.5827	1.3405
1.2957	1.463	1.248	1.3621	1.2622	1.2975	1.2393	1.2146	1.3551	1.1702	1.5879	1.3717
1.3389	1.4875	1.2324	1.3572	1.2884	1.2948	1.3113	1.2162	1.3164	1.1434	1.5774	1.4082
1.3528	1.4699	1.296	1.3658	1.2889	1.2639	1.2524	1.2536	1.3138	1.1658	1.5811	1.377
1.3174	1.475	1.2267	1.3457	1.2528	1.2784	1.2363	1.2139	1.2899	1.1571	1.5931	1.3827
1.3065	1.4491	1.2624	1.3613	1.2223	1.2872	1.2596	1.2363	1.312	1.1742	1.5902	1.3817
1.2904	1.4722	1.2731	1.3559	1.2575	1.261	1.2827	1.2375	1.3282	1.1617	1.5436	1.3735
1.3007	1.4875	1.2564	1.3772	1.2209	1.306	1.3221	1.2379	1.3314	1.1729	1.5303	1.3658
1.2936	1.4704	1.2429	1.3366	1.2369	1.2838	1.3457	1.2078	1.3187	1.1613	1.5318	1.3597
1.2678	1.4674	1.2128	1.3461	1.241	1.2789	1.2402	1.2355	1.2994	1.1721	1.5298	1.3746
1.3046	1.4974	1.2157	1.338	1.257	1.3315	1.3064	1.2216	1.2975	1.1401	1.5534	1.3532
1.3066	1.4955	1.2536	1.3266	1.2392	1.2641	1.3147	1.2317	1.3024	1.1594	1.5309	1.4149
1.3153	1.4942	1.2074	1.3184	1.2389	1.2838	1.3073	1.246	1.2815	1.1792	1.5271	1.3761
1.3085	1.5009	1.2591	1.3368	1.2536	1.2985	1.3025	1.2426	1.3059	1.1777	1.5495	1.3765
1.3126	1.481	1.2278	1.3658	1.2778	1.2877	1.2765	1.2065	1.2799	1.1908	1.5595	1.3589
1.3398	1.4727	1.2355	1.4057	1.2646	1.2468	1.2874	1.2236	1.3057	1.1661	1.5409	1.3963
1.3538	1.4791	1.2891	1.3425	1.2589	1.2406	1.275	1.2445	1.2951	1.1854	1.5404	1.3863
1.2743	1.4312	1.2796	1.3311	1.281	1.2906	1.3038	1.2362	1.277	1.1805	1.5489	1.3702
1.2963	1.4533	1.2731	1.3408	1.2662	1.2643	1.2674	1.2215	1.2661	1.1793	1.5812	1.4144
1.2759	1.4408	1.2533	1.3714	1.2739	1.32	1.2656	1.228	1.3236	1.1598	1.5571	1.3555
1.2858	1.4772	1.2295	1.3819	1.265	1.2675	1.2857	1.2287	1.2697	1.1473	1.5667	1.3889
1.2913	1.4901	1.256	1.3433	1.2592	1.2914	1.2424	1.2653	1.286	1.1608	1.5701	1.3575
1.3383	1.4645	1.2546	1.3441	1.2499	1.2547	1.2376	1.237	1.2849	1.1686	1.5928	1.3275
1.31	1.4665	1.2276	1.3599	1.2439	1.2483	1.228	1.2486	1.2768	1.1497	1.5715	1.352
1.3086	1.4754	1.2469	1.3357	1.2261	1.3251	1.247	1.2235	1.3461	1.1549	1.5567	1.3613
1.2893	1.4816	1.2733	1.3856	1.2439	1.2851	1.2469	1.2525	1.3773	1.1558	1.5404	1.3378
1.3489	1.5399	1.21	1.3549	1.2239	1.2595	1.2715	1.2507	1.3203	1.1693	1.537	1.3576
1.3175	1.5116	1.2179	1.3681	1.2158	1.3293	1.2597	1.2261	1.304	1.167	1.5384	1.3719
1.351	1.503	1.2058	1.3436	1.2377	1.3093	1.2561	1.26	1.3015	1.1695	1.5587	1.3613
1.3159	1.5012	1.1993	1.3435	1.2541	1.2983	1.2815	1.2321	1.3015	1.1611	1.5969	1.3498
1.3068	1.4775	1.2019	1.3645	1.2589	1.3007	1.2675	1.219	1.3039	1.1392	1.5888	1.4015
1.3237	1.4883	1.2597	1.3421	1.2383	1.2683	1.2651	1.2404	1.2217	1.1545	1.5593	1.3544
1.3594	1.4942	1.2176	1.3388	1.2704	1.3052	1.2549	1.2474	1.2353	1.1442	1.5821	1.372
1.3151	1.4756	1.2729	1.3131	1.243	1.2878	1.2496	1.232	1.3259	1.1711	1.5612	1.3861
1.3373	1.5007	1.2301	1.342	1.2517	1.2808	1.2914	1.1996	1.3092	1.1628	1.5499	1.3605
1.2817	1.4799	1.2591	1.3021	1.244	1.2745	1.2647	1.2204	1.2803	1.1623	1.5603	1.3386
1.3428	1.4911	1.2419	1.3499	1.2599	1.2628	1.2467	1.229	1.3109	1.1658	1.5737	1.3518
1.3184	1.4743	1.2379	1.3276	1.2477	1.2549	1.2766	1.2608	1.2981	1.1366	1.5735	1.3563
1.2974	1.4838	1.2582	1.33	1.2188	1.2785	1.2732	1.2302	1.3622	1.2056	1.5793	1.3222
1.2841	1.4939	1.238	1.3583	1.2404	1.2673	1.247	1.2401	1.3208	1.1328	1.5767	1.3928
1.2975	1.4903	1.2536	1.3412	1.2312	1.282	1.2934	1.2409	1.3632	1.1765	1.6049	1.3643
1.2831	1.4337	1.217	1.364	1.2472	1.2633	1.2659	1.2203	1.3248	1.1621	1.569	1.3773
1.3155	1.5161	1.2737	1.3427	1.2589	1.2733	1.2875	1.2371	1.3544	1.1354	1.5641	1.3934
1.3234	1.4729	1.2401	1.3604	1.2636	1.2848	1.2723	1.209	1.2862	1.167	1.5462	1.3865
1.2684	1.4793	1.2327	1.3846	1.237	1.2716	1.2859	1.26	1.2772	1.1553	1.5768	1.3545
1.2992	1.4829	1.2589	1.3707	1.2844	1.2563	1.2771	1.2002	1.2905	1.1429	1.6022	1.3812
1.3275	1.4886	1.1929	1.3713	1.2408	1.2535	1.2741	1.2029	1.2912	1.1678	1.5513	1.3692
1.3317	1.4722	1.3413	1.3508	1.2619	1.2718	1.2967	1.2657	1.304	1.1417	1.55	1.3896
1.3015	1.477	1.3193	1.2708	1.2432	1.2797	1.3021	1.2197	1.2982	1.1683	1.5393	1.3737
1.2659	1.4661	1.2875	1.3502	1.2528	1.2567	1.2493	1.2857	1.2964	1.1717	1.55	1.4133
1.2839	1.4867	1.2188	1.3807	1.2591	1.2468	1.2799	1.2554	1.2942	1.1419	1.5452	1.3804
1.3123	1.4866	1.2009	1.3643	1.2345	1.2797	1.2924	1.2529	1.3116	1.1516	1.573	1.3793
1.3237	1.4833	1.2297	1.4282	1.2396	1.2767	1.2742	1.3045	1.352	1.1782	1.5448	1.3775
1.3158	1.4924	1.1901	1.4067	1.2522	1.2973	1.2842	1.267	1.3035	1.1456	1.5336	1.3729
1.3299	1.5043	1.2102	1.2968	1.2422	1.2759	1.2464	1.202	1.2883	1.1746	1.5187	1.3861
1.3067	1.5025	1.2584	1.2882	1.2399	1.275	1.2709	1.1779	1.3161	1.1914	1.5388	1.3836
1.3132	1.507	1.2479	1.3168	1.2691	1.3083	1.2899	1.1861	1.2774	1.165	1.5649	1.3825
1.3003	1.5125	1.254	1.3337	1.2594	1.2758	1.2529	1.2514	1.3338	1.1496	1.5816	1.3598
1.2984	1.4836	1.2524	1.37	1.2333	1.2723	1.2574	1.2481	1.3326	1.1828	1.6168	1.3574
1.2927	1.5095	1.238	1.3476	1.2159	1.2827	1.2962	1.256	1.3348	1.1638	1.5651	1.3408
1.3336	1.4969	1.2169	1.3359	1.2177	1.275	1.2912	1.2497	1.3202	1.1758	1.5834	1.3569
1.3135	1.5099	1.2681	1.3412	1.2309	1.2786	1.2771	1.2277	1.311	1.1615	1.5864	1.3828
1.3088	1.4899	1.2441	1.3419	1.2346	1.2699	1.2542	1.2231	1.2952	1.1547	1.559	1.3829
1.2773	1.5139	1.2483	1.3898	1.2091	1.2484	1.3065	1.2494	1.2958	1.1498	1.5717	1.3938
1.3025	1.4876	1.2588	1.3647	1.2465	1.2466	1.2905	1.224	1.3006	1.151	1.5464	1.3615
1.273	1.4702	1.2409	1.3371	1.261	1.2858	1.2808	1.212	1.3015	1.1475	1.5343	1.3864
1.2933	1.484	1.2422	1.3377	1.2362	1.2746	1.2479	1.2467	1.2919	1.1191	1.5652	1.3486
1.3095	1.4749	1.2274	1.3238	1.2672	1.2093	1.2827	1.2133	1.3003	1.1574	1.5615	1.3874
1.3143	1.5004	1.2367	1.3014	1.2397	1.2373	1.2471	1.2128	1.2855	1.1569	1.5439	1.3751
1.2981	1.4688	1.2407	1.3341	1.2478	1.2439	1.2323	1.2244	1.3286	1.1598	1.5729	1.3514
1.3537	1.4925	1.2307	1.2914	1.2694	1.2833	1.2678	1.2297	1.3188	1.1632	1.5883	1.3844
1.2951	1.4878	1.202	1.3084	1.2761	1.2754	1.2834	1.2268	1.2916	1.1405	1.567	1.3643
1.2718	1.4844	1.2658	1.3576	1.252	1.2824	1.2674	1.252	1.2938	1.1772	1.5574	1.363
1.3443	1.466	1.2315	1.3784	1.2619	1.2693	1.2727	1.2227	1.3219	1.1586	1.5813	1.3782
1.3108	1.489	1.2344	1.3941	1.266	1.2353	1.282	1.2674	1.3067	1.1327	1.5858	1.3711
1.2933	1.4829	1.2627	1.3455	1.2389	1.2003	1.2878	1.2554	1.3332	1.1628	1.599	1.3907
1.2925	1.4658	1.2726	1.3659	1.2388	1.2501	1.2765	1.2477	1.2765	1.1492	1.5606	1.3815
1.328	1.4964	1.2508	1.3595	1.2588	1.2869	1.2561	1.2153	1.302	1.1267	1.5857	1.3649
1.2998	1.452	1.2555	1.3766	1.2596	1.2536	1.2582	1.2065	1.3118	1.1577	1.5853	1.4252
1.2807	1.4936	1.2229	1.3717	1.2488	1.2936	1.2575	1.2162	1.2924	1.1594	1.58	1.3849
1.253	1.4974	1.2633	1.3738	1.2499	1.2816	1.2897	1.2298	1.3155	1.2041	1.5856	1.3602
1.2761	1.5128	1.2492	1.3842	1.2795	1.2589	1.3207	1.2903	1.3231	1.1637	1.5672	1.3515
1.2891	1.5004	1.2086	1.3215	1.2378	1.2933	1.257	1.2496	1.2994	1.1691	1.5567	1.384
1.2953	1.4836	1.2475	1.3053	1.2431	1.287	1.2462	1.1926	1.3053	1.1713	1.5446	1.3664
1.3211	1.5073	1.3178	1.3623	1.2303	1.2814	1.2766	1.2085	1.302	1.1934	1.5475	1.3824
1.3088	1.4877	1.2521	1.3587	1.2775	1.2994	1.2412	1.224	1.2921	1.1883	1.5698	1.3894
1.3141	1.4861	1.2175	1.3333	1.2526	1.274	1.2698	1.2331	1.337	1.1693	1.5381	1.3709
1.3267	1.4603	1.223	1.355	1.234	1.2867	1.2824	1.2426	1.3588	1.1356	1.5464	1.376
1.3269	1.4969	1.2836	1.3487	1.2617	1.2887	1.2935	1.2032	1.2914	1.1582	1.5505	1.3973
1.2892	1.5205	1.1866	1.3579	1.2618	1.2958	1.2965	1.27	1.3055	1.201	1.5567	1.3871
1.2781	1.4813	1.2579	1.3836	1.2489	1.2921	1.27	1.2307	1.3207	1.1406	1.587	1.3751
1.3136	1.508	1.2657	1.4214	1.2613	1.2906	1.2656	1.2074	1.3502	1.1665	1.5532	1.4025
1.2811	1.4888	1.2048	1.3513	1.2272	1.254	1.2521	1.2583	1.3443	1.1658	1.5935	1.3804
1.3309	1.4898	1.2626	1.3019	1.255	1.2679	1.2919	1.2432	1.2667	1.1616	1.5869	1.3837
1.3322	1.5039	1.2024	1.2635	1.2802	1.2529	1.2989	1.2077	1.303	1.1612	1.5891	1.3758
1.3092	1.4799	1.2439	1.3107	1.2768	1.2775	1.2944	1.2358	1.2925	1.144	1.5813	1.3595
1.2972	1.5093	1.2614	1.3562	1.2157	1.297	1.2649	1.2147	1.273	1.1481	1.564	1.3883
1.3003	1.485	1.2334	1.3268	1.2557	1.3042	1.291	1.2705	1.33	1.1688	1.5841	1.3666
1.2964	1.5088	1.2508	1.356	1.2332	1.2989	1.2604	1.2327	1.3364	1.1632	1.558	1.3574
1.2872	1.4822	1.2256	1.3994	1.215	1.262	1.3271	1.2502	1.316	1.1522	1.5402	1.3449
1.3217	1.4906	1.2587	1.4188	1.2409	1.2886	1.2865	1.2199	1.3007	1.17	1.5459	1.3873
1.3129	1.4882	1.2384	1.3635	1.2222	1.2555	1.2866	1.2679	1.2964	1.2061	1.5828	1.3472
1.346	1.5213	1.2182	1.3773	1.233	1.2509	1.263	1.2468	1.2602	1.1722	1.5599	1.3712
1.31	1.4951	1.2216	1.3625	1.2373	1.255	1.2413	1.2521	1.2783	1.1707	1.5949	1.3766
1.3415	1.4944	1.2185	1.3241	1.2177	1.2843	1.2339	1.2227	1.2921	1.2295	1.6003	1.3837
1.3084	1.5045	1.2122	1.361	1.2503	1.2393	1.2211	1.1889	1.2972	1.1803	1.5758	1.375
1.3102	1.4444	1.1835	1.3588	1.2218	1.268	1.2548	1.2258	1.3167	1.1715	1.5707	1.3991
1.3313	1.5049	1.2317	1.3574	1.2399	1.2609	1.2472	1.2384	1.3245	1.1684	1.5656	1.3892
1.3364	1.4517	1.2889	1.3566	1.2319	1.2823	1.2758	1.2166	1.2952	1.1608	1.5275	1.347
1.3047	1.481	1.2572	1.3721	1.2361	1.2557	1.2404	1.2397	1.3081	1.1607	1.5385	1.3891
1.3427	1.4895	1.2579	1.3818	1.2392	1.2739	1.2339	1.254	1.3142	1.1431	1.5576	1.3603
1.3143	1.4759	1.2537	1.3108	1.2593	1.2588	1.2803	1.2764	1.3284	1.1423	1.5638	1.387
1.2949	1.4604	1.2277	1.3144	1.2682	1.2806	1.2977	1.286	1.3134	1.1602	1.6036	1.3639
1.2766	1.4733	1.2687	1.3437	1.2419	1.2821	1.2151	1.2583	1.3028	1.127	1.6052	1.3442
1.3187	1.4706	1.3037	1.3393	1.2284	1.2808	1.2845	1.2119	1.318	1.1364	1.583	1.3962
1.3041	1.4973	1.2782	1.3146	1.2484	1.2788	1.3025	1.2217	1.3251	1.1571	1.551	1.3911
1.2827	1.4744	1.2692	1.3142	1.2793	1.2669	1.245	1.2518	1.3104	1.157	1.5677	1.3749
1.2947	1.4936	1.2523	1.359	1.2482	1.2647	1.2672	1.2341	1.2908	1.1587	1.575	1.3422
1.3062	1.493	1.2233	1.349	1.2623	1.2715	1.2758	1.2576	1.3028	1.1844	1.5658	1.3593
1.2972	1.4754	1.2199	1.3838	1.2632	1.2794	1.2828	1.2011	1.3187	1.179	1.5513	1.358
1.3137	1.4899	1.2483	1.3941	1.2507	1.2849	1.3042	1.2832	1.3385	1.1702	1.5459	1.3883
1.3468	1.4815	1.282	1.378	1.2593	1.2775	1.346	1.2302	1.29	1.1433	1.5628	1.3624
1.2757	1.4926	1.2331	1.3552	1.25	1.2617	1.2668	1.2193	1.2853	1.1475	1.5929	1.3754
1.3236	1.4768	1.2612	1.3493	1.2494	1.2727	1.2417	1.2132	1.2755	1.1489	1.6323	1.3436
1.3158	1.5063	1.2571	1.3585	1.2691	1.2886	1.2781	1.2301	1.2918	1.1412	1.5865	1.3886
1.2899	1.4945	1.2324	1.3813	1.2591	1.2495	1.2858	1.2011	1.3065	1.1662	1.545	1.373
1.2799	1.4835	1.2632	1.3489	1.2694	1.2424	1.2652	1.2173	1.2933	1.1822	1.5461	1.3894
1.3242	1.4939	1.245	1.3763	1.2835	1.2909	1.2923	1.283	1.3019	1.1748	1.5693	1.395
1.316	1.5119	1.2704	1.3997	1.2713	1.2796	1.2852	1.2802	1.3029	1.1613	1.5509	1.3813
1.2778	1.4817	1.203	1.3764	1.2737	1.2779	1.2684	1.2594	1.3138	1.1539	1.5513	1.3877
1.294	1.514	1.2395	1.3603	1.1993	1.2761	1.2462	1.2564	1.3506	1.1679	1.5326	1.3744
1.2814	1.4689	1.2112	1.3766	1.1673	1.2975	1.3302	1.2402	1.3345	1.1496	1.5725	1.3686
1.2775	1.4699	1.2241	1.2998	1.2184	1.2912	1.2536	1.2389	1.26	1.1511	1.5823	1.3958
1.2964	1.4766	1.2289	1.2542	1.2573	1.2939	1.2795	1.2398	1.2918	1.1605	1.5619	1.3953
1.2833	1.4685	1.2326	1.3523	1.2466	1.3007	1.2951	1.1963	1.2955	1.1607	1.5554	1.3954
1.2854	1.511	1.2618	1.3356	1.2675	1.2763	1.2766	1.21	1.2654	1.1736	1.5602	1.3776
1.3029	1.4891	1.2661	1.367	1.2514	1.3079	1.274	1.2349	1.2945	1.1395	1.5448	1.379
1.3114	1.5113	1.2529	1.3485	1.2468	1.29	1.247	1.2414	1.2903	1.1505	1.5393	1.3769
1.2819	1.5128	1.2747	1.3509	1.2675	1.2948	1.287	1.2385	1.2962	1.1338	1.5456	1.3784
1.3083	1.481	1.282	1.3706	1.2475	1.2455	1.279	1.2101	1.3196	1.1077	1.5629	1.3603
1.3077	1.4797	1.2848	1.3719	1.2599	1.2533	1.2877	1.2166	1.2932	1.1605	1.5571	1.3548
1.3155	1.4393	1.2804	1.3716	1.2427	1.2608	1.2705	1.2173	1.318	1.1191	1.5636	1.3861
1.33	1.4657	1.2376	1.3387	1.1856	1.247	1.2424	1.2567	1.2897	1.1798	1.5799	1.3894
1.2992	1.5007	1.2545	1.3125	1.2456	1.2647	1.2831	1.2693	1.3307	1.1592	1.5975	1.3839
1.2763	1.4978	1.219	1.3101	1.2244	1.2625	1.2758	1.2512	1.3676	1.1303	1.5786	1.402
1.3297	1.4782	1.2247	1.3518	1.2485	1.2831	1.3068	1.2365	1.3183	1.1547	1.5689	1.4002
1.2896	1.4981	1.2555	1.3483	1.2276	1.2604	1.2716	1.2042	1.2721	1.1693	1.5455	1.3757
1.3099	1.4893	1.2562	1.2473	1.2553	1.267	1.2622	1.2114	1.301	1.1601	1.578	1.3592
1.3117	1.4825	1.2147	1.3869	1.2221	1.3084	1.2325	1.2354	1.3077	1.146	1.607	1.372
1.2839	1.4901	1.2567	1.3439	1.2618	1.2839	1.275	1.205	1.273	1.1795	1.6037	1.4098
1.3007	1.4693	1.2213	1.348	1.228	1.2917	1.264	1.2206	1.2941	1.1782	1.5902	1.3796
1.3283	1.5009	1.2828	1.3862	1.2877	1.2513	1.2728	1.1895	1.2968	1.1513	1.5794	1.3868
1.3171	1.5098	1.1792	1.3594	1.2636	1.3317	1.2751	1.2371	1.2966	1.1817	1.5498	1.4121
1.3113	1.5227	1.2414	1.3675	1.2361	1.2565	1.2332	1.2166	1.2941	1.2005	1.563	1.404
1.2949	1.5164	1.2324	1.3575	1.2595	1.268	1.2668	1.2106	1.2558	1.136	1.5445	1.3448
1.2863	1.4936	1.2023	1.3303	1.2485	1.2728	1.2193	1.2655	1.2645	1.1568	1.5425	1.3193
1.308	1.4973	1.2063	1.3759	1.2255	1.2807	1.2673	1.2438	1.3791	1.1435	1.5161	1.3317
1.2895	1.4798	1.2992	1.3768	1.2482	1.2643	1.2721	1.2512	1.3633	1.1839	1.5649	1.3248
1.3283	1.4816	1.2405	1.3613	1.2195	1.2827	1.2836	1.2881	1.2988	1.179	1.5577	1.3277
1.3042	1.4882	1.2504	1.3879	1.2891	1.2487	1.2814	1.2195	1.3396	1.1465	1.5456	1.365
1.2598	1.487	1.2538	1.3922	1.2592	1.2675	1.2563	1.2251	1.3122	1.1789	1.5666	1.3343
1.2794	1.4681	1.2856	1.3894	1.2629	1.3038	1.2867	1.2129	1.3371	1.1724	1.5828	1.3706
1.2922	1.4957	1.1886	1.3686	1.2607	1.2657	1.2791	1.2052	1.3107	1.1858	1.5945	1.3324
1.3295	1.3864	1.236	1.3807	1.245	1.2896	1.2657	1.2213	1.3237	1.1553	1.5846	1.3947
1.3155	1.4454	1.2759	1.3197	1.2399	1.2491	1.3052	1.2588	1.3075	1.1513	1.5847	1.3699
1.305	1.4643	1.2606	1.3016	1.2232	1.2673	1.2795	1.2227	1.288	1.1737	1.5563	1.3551
