# Supplementary material for: How to Sync to the Beat of a Persistent Fractal Metronome without Falling Off the Treadmill?
Source: PLoS One. 2015 Jul 31;10(7):e0134148. doi: 10.1371/journal.pone.0134148 (PMC4521716; doi:10.1371/journal.pone.0134148)
Supplement: S1 Dataset — (ZIP) [file pone.0134148.s001.zip › Roerdinketal_PLoSONE_SupplementaryMaterial/SL_09]

1.3022	1.4528	1.2276	1.3252	1.2625	1.2588	1.226	1.2352	1.3049	1.1847	1.5923	1.3836
1.287	1.4948	1.2251	1.354	1.2728	1.2731	1.274	1.1852	1.2267	1.199	1.5643	1.371
1.3179	1.4972	1.248	1.3656	1.2908	1.2619	1.2726	1.2061	1.2967	1.1584	1.5877	1.3941
1.3196	1.4768	1.2357	1.3614	1.2131	1.2873	1.2878	1.2246	1.3001	1.1764	1.5653	1.3378
1.289	1.5226	1.2283	1.3733	1.2341	1.2595	1.2734	1.251	1.3431	1.1764	1.5706	1.3655
1.2959	1.4957	1.2292	1.3717	1.2345	1.2771	1.2824	1.2743	1.3505	1.1687	1.5586	1.3902
1.3036	1.4924	1.2661	1.3875	1.2159	1.2994	1.2785	1.3164	1.3461	1.183	1.5633	1.3869
1.3016	1.4918	1.2031	1.3997	1.2469	1.274	1.2889	1.2081	1.33	1.215	1.5518	1.3578
1.2667	1.495	1.2141	1.3507	1.2501	1.2829	1.2589	1.1628	1.3136	1.1652	1.5507	1.3889
1.3134	1.4719	1.2452	1.3369	1.2248	1.2758	1.2679	1.1746	1.2874	1.1682	1.5774	1.4129
1.3284	1.4748	1.2382	1.3435	1.2492	1.2965	1.2739	1.2262	1.2818	1.1498	1.5825	1.3637
1.291	1.4762	1.1895	1.3194	1.2515	1.2649	1.2717	1.2037	1.2848	1.1659	1.5749	1.4019
1.3162	1.4792	1.2658	1.3135	1.2404	1.2551	1.2332	1.2478	1.2836	1.1585	1.5747	1.3748
1.2851	1.4864	1.2531	1.356	1.2694	1.2751	1.2832	1.3237	1.2971	1.172	1.5789	1.409
1.2884	1.4809	1.2378	1.3404	1.2379	1.2862	1.2608	1.2657	1.2869	1.1326	1.5359	1.3614
1.2694	1.477	1.2583	1.3693	1.272	1.2676	1.2861	1.2089	1.3206	1.1164	1.5699	1.3826
1.287	1.508	1.2854	1.3706	1.2368	1.2651	1.2913	1.2004	1.2917	1.1237	1.5753	1.3396
1.3032	1.4954	1.2622	1.3605	1.2735	1.2688	1.2734	1.177	1.3176	1.1558	1.5484	1.3901
1.2945	1.4884	1.2997	1.3686	1.2476	1.2401	1.2716	1.2294	1.322	1.1266	1.5344	1.3619
1.3267	1.4809	1.2606	1.3619	1.2398	1.2848	1.2726	1.2341	1.3265	1.1572	1.5446	1.2969
1.2816	1.5102	1.266	1.3754	1.27	1.2735	1.2782	1.2858	1.3467	1.1681	1.5202	1.3385
1.3208	1.4626	1.2604	1.3509	1.2184	1.2877	1.2897	1.2548	1.3236	1.1478	1.5289	1.319
1.2987	1.4811	1.2813	1.3555	1.2636	1.2547	1.2833	1.2678	1.2901	1.1723	1.5493	1.3486
1.3232	1.4846	1.2772	1.3969	1.2851	1.3058	1.2776	1.2212	1.3229	1.1427	1.5415	1.3545
1.3217	1.4971	1.2415	1.3837	1.2535	1.2697	1.2757	1.1992	1.2902	1.1797	1.5401	1.3035
1.3121	1.4766	1.251	1.3554	1.2146	1.2629	1.2605	1.2317	1.3199	1.1729	1.5423	1.3162
1.2839	1.496	1.2122	1.3272	1.258	1.2595	1.2866	1.1652	1.2869	1.1635	1.5649	1.3401
1.3378	1.4862	1.2358	1.3258	1.2426	1.2996	1.2594	1.2292	1.3364	1.1445	1.5544	1.3627
1.3507	1.4893	1.2385	1.3188	1.2484	1.2565	1.2778	1.2132	1.3111	1.143	1.5819	1.358
1.3278	1.4665	1.2149	1.329	1.2538	1.2759	1.2668	1.2482	1.3003	1.1292	1.5927	1.3123
1.287	1.4838	1.2794	1.3281	1.2526	1.2783	1.2768	1.282	1.3222	1.1697	1.5698	1.3973
1.2455	1.4909	1.2091	1.3234	1.2463	1.2595	1.2169	1.231	1.3174	1.1674	1.5745	1.4076
1.2917	1.4667	1.2029	1.3591	1.2261	1.2552	1.2707	1.1965	1.2921	1.1379	1.5578	1.4126
1.3044	1.498	1.2868	1.3497	1.2	1.2762	1.247	1.2053	1.2641	1.1607	1.5976	1.4354
1.2899	1.4321	1.2133	1.3038	1.2308	1.267	1.2908	1.2187	1.2887	1.1369	1.5643	1.4501
1.3219	1.481	1.2424	1.3681	1.2579	1.2635	1.2778	1.2173	1.2846	1.155	1.5629	1.3885
1.3429	1.4901	1.2471	1.3461	1.2299	1.2751	1.2661	1.2352	1.3421	1.1861	1.5628	1.4095
1.2944	1.4989	1.2429	1.3496	1.2521	1.2644	1.2567	1.2399	1.2715	1.1552	1.5445	1.402
1.3312	1.4749	1.2449	1.3475	1.2632	1.2846	1.2668	1.2203	1.3159	1.1482	1.5569	1.4237
1.31	1.4725	1.2465	1.3319	1.3021	1.2756	1.2815	1.2331	1.3118	1.1917	1.5292	1.371
1.3026	1.4845	1.217	1.3422	1.2608	1.2456	1.2904	1.2214	1.3617	1.152	1.5394	1.3526
1.3093	1.4727	1.2665	1.3501	1.2611	1.2973	1.2796	1.2197	1.3389	1.1561	1.5427	1.3492
1.3075	1.4768	1.2643	1.3736	1.2187	1.245	1.3071	1.2155	1.3351	1.1602	1.5518	1.377
1.2711	1.4861	1.2657	1.3965	1.2282	1.2629	1.2976	1.2279	1.3044	1.1348	1.5302	1.2705
1.2786	1.4753	1.2055	1.3622	1.2097	1.2549	1.2798	1.2584	1.2942	1.1614	1.5351	1.3185
1.3102	1.4523	1.257	1.3983	1.1872	1.2507	1.3057	1.2622	1.3203	1.1747	1.5692	1.3481
1.2718	1.4956	1.2214	1.4032	1.2015	1.2496	1.2453	1.2875	1.3469	1.1759	1.5684	1.2917
1.3074	1.4829	1.1994	1.3677	1.2521	1.2802	1.2674	1.2597	1.2932	1.1736	1.5553	1.3415
1.2931	1.499	1.2244	1.3819	1.2226	1.2684	1.2809	1.2014	1.2705	1.1594	1.5483	1.3847
1.2951	1.4732	1.2003	1.3572	1.2406	1.2676	1.2898	1.2363	1.3061	1.1759	1.5474	1.3698
1.2991	1.4866	1.2065	1.3359	1.2702	1.2296	1.2706	1.1796	1.3108	1.1875	1.5617	1.3589
1.3143	1.4551	1.2578	1.3812	1.2383	1.2427	1.2899	1.2068	1.3322	1.1742	1.5779	1.3695
1.3071	1.4809	1.2363	1.3575	1.2185	1.2514	1.2913	1.2224	1.3045	1.1614	1.5547	1.3866
1.317	1.465	1.2421	1.398	1.2449	1.2251	1.2751	1.1997	1.3258	1.1642	1.578	1.3857
1.3034	1.491	1.2547	1.3704	1.2479	1.2459	1.2622	1.236	1.3443	1.174	1.5546	1.4025
1.3231	1.4684	1.2157	1.3951	1.2248	1.2516	1.2917	1.187	1.2767	1.1549	1.5955	1.3578
1.3106	1.4852	1.2487	1.2728	1.2215	1.2764	1.283	1.2105	1.3171	1.1325	1.5432	1.3553
1.3095	1.482	1.2517	1.2168	1.2344	1.2711	1.3146	1.2467	1.2535	1.1466	1.5682	1.3371
1.2784	1.4522	1.292	1.2773	1.2409	1.2911	1.2313	1.1923	1.3188	1.1818	1.5504	1.3827
1.3	1.5024	1.2566	1.3373	1.2103	1.2664	1.2545	1.2425	1.2816	1.1541	1.5708	1.3685
1.3263	1.4507	1.2479	1.343	1.2195	1.2672	1.247	1.2117	1.2988	1.1738	1.5626	1.3522
1.2938	1.4536	1.2345	1.3455	1.2346	1.268	1.2657	1.2573	1.3241	1.1573	1.5511	1.3821
1.3012	1.4583	1.2589	1.3713	1.2145	1.2581	1.2531	1.2171	1.3137	1.1492	1.5642	1.3526
1.2935	1.4776	1.2425	1.3493	1.2476	1.2408	1.252	1.2181	1.2923	1.1368	1.5624	1.3403
1.2941	1.4745	1.2511	1.3279	1.1924	1.2641	1.296	1.2386	1.2849	1.1613	1.5523	1.3434
1.3035	1.4771	1.2167	1.213	1.2409	1.2691	1.293	1.203	1.2753	1.1539	1.5859	1.3056
1.2964	1.4667	1.2231	1.2888	1.2165	1.2663	1.2879	1.2486	1.3477	1.167	1.5934	1.3404
1.2749	1.4637	1.2264	1.3456	1.2338	1.2745	1.3296	1.2112	1.3174	1.15	1.553	1.3709
1.3046	1.485	1.204	1.3639	1.2374	1.2703	1.258	1.2402	1.2974	1.1762	1.5544	1.3243
1.2846	1.4782	1.2379	1.3624	1.2547	1.2495	1.2812	1.2439	1.3126	1.1427	1.5716	1.3797
1.31	1.4873	1.2148	1.4126	1.242	1.2692	1.3096	1.2213	1.3815	1.1448	1.5709	1.3781
1.285	1.4704	1.2356	1.4054	1.2602	1.274	1.2769	1.2171	1.3125	1.1443	1.5668	1.4046
1.3063	1.4821	1.2627	1.3086	1.2844	1.2667	1.2895	1.2623	1.3225	1.1405	1.5801	1.357
1.3044	1.4717	1.185	1.3453	1.2869	1.2961	1.2622	1.2432	1.3249	1.1808	1.5418	1.3905
1.3223	1.4672	1.2243	1.3013	1.2675	1.2929	1.2582	1.281	1.2931	1.1395	1.5688	1.3598
1.3201	1.4661	1.2743	1.3726	1.2623	1.2912	1.2664	1.1909	1.3248	1.1641	1.548	1.3531
1.2603	1.512	1.2698	1.3601	1.2441	1.2904	1.2877	1.1802	1.2673	1.1349	1.5665	1.3897
1.2963	1.4674	1.2454	1.2742	1.2479	1.3	1.2701	1.2187	1.3097	1.1461	1.5613	1.3679
1.3002	1.4728	1.1717	1.2795	1.22	1.2679	1.3266	1.207	1.2985	1.1548	1.5876	1.377
1.2991	1.4651	1.2382	1.2918	1.2296	1.2709	1.269	1.2008	1.3431	1.1445	1.5912	1.3798
1.2631	1.4587	1.2046	1.3152	1.2542	1.2747	1.2911	1.3093	1.2727	1.146	1.5461	1.3638
1.3263	1.4695	1.2633	1.3403	1.2441	1.27	1.2971	1.2896	1.3104	1.1466	1.5544	1.3362
1.3357	1.4522	1.2824	1.3604	1.25	1.2911	1.2578	1.2308	1.3375	1.1358	1.5667	1.3359
1.2938	1.4684	1.2311	1.3459	1.2462	1.2913	1.2764	1.256	1.3235	1.1592	1.5797	1.3897
1.2938	1.4618	1.2535	1.3724	1.2597	1.3257	1.3009	1.1775	1.3126	1.1428	1.5621	1.3485
1.2944	1.4769	1.2374	1.3908	1.2082	1.2963	1.2157	1.2113	1.3066	1.1515	1.5564	1.3976
1.3	1.471	1.2413	1.3457	1.2135	1.2778	1.3022	1.2389	1.328	1.1407	1.5707	1.3499
1.3013	1.4695	1.2385	1.3575	1.2284	1.2629	1.3272	1.2605	1.3023	1.1544	1.6023	1.3795
1.2862	1.4556	1.2317	1.3305	1.2343	1.2951	1.3029	1.2303	1.3197	1.1568	1.5636	1.4168
1.3332	1.4554	1.2425	1.3404	1.2694	1.2831	1.2944	1.2444	1.3335	1.1601	1.5631	1.417
1.3188	1.4718	1.2199	1.3404	1.2193	1.2819	1.2665	1.231	1.3043	1.1753	1.5557	1.4357
1.2733	1.4609	1.2309	1.3471	1.2247	1.2728	1.2655	1.2387	1.3178	1.1874	1.6077	1.4008
1.2616	1.4943	1.2958	1.3316	1.266	1.2853	1.2793	1.2278	1.3062	1.2056	1.6124	1.399
1.2794	1.4776	1.233	1.39	1.2513	1.2834	1.2925	1.206	1.2892	1.1933	1.5952	1.3798
1.2966	1.4569	1.2221	1.3946	1.2517	1.2893	1.2717	1.2255	1.3076	1.195	1.5745	1.4031
1.2843	1.4809	1.2794	1.3364	1.2721	1.2617	1.3093	1.2316	1.3449	1.1472	1.5712	1.3758
1.2492	1.4763	1.2378	1.3367	1.2631	1.2508	1.275	1.2593	1.3265	1.1751	1.5815	1.3661
1.2795	1.4881	1.2098	1.3209	1.2362	1.265	1.2766	1.2412	1.3082	1.1289	1.5719	1.3764
1.303	1.4833	1.2238	1.316	1.2492	1.2779	1.3064	1.2187	1.3638	1.1845	1.5652	1.3871
1.3206	1.4623	1.2098	1.3451	1.2625	1.2783	1.2841	1.172	1.2897	1.1713	1.5664	1.3516
1.3808	1.5128	1.2378	1.3991	1.2458	1.2855	1.2935	1.2403	1.3368	1.1269	1.5804	1.3841
1.3758	1.5066	1.1988	1.3375	1.2513	1.2941	1.268	1.2144	1.3005	1.1683	1.5619	1.3553
1.3102	1.489	1.2655	1.3331	1.2416	1.2829	1.2761	1.2052	1.2856	1.1448	1.5726	1.3773
1.282	1.5014	1.2362	1.3543	1.2674	1.2501	1.2672	1.2018	1.277	1.1517	1.5593	1.281
1.2947	1.4994	1.2844	1.3498	1.2606	1.2453	1.2717	1.2247	1.299	1.1574	1.5826	1.3742
1.3182	1.493	1.2491	1.3591	1.2657	1.2799	1.2644	1.2733	1.377	1.1579	1.5759	1.3128
1.2895	1.4993	1.2099	1.3858	1.2622	1.2466	1.2659	1.319	1.3839	1.1587	1.5691	1.3376
1.2876	1.4989	1.2604	1.399	1.2545	1.3045	1.2355	1.2522	1.2942	1.1634	1.5766	1.2887
1.2949	1.501	1.2541	1.4238	1.2839	1.2629	1.235	1.2002	1.322	1.1699	1.5498	1.3394
1.2689	1.4909	1.2467	1.3835	1.2658	1.2337	1.28	1.2161	1.3324	1.167	1.5669	1.3731
1.2593	1.4651	1.2293	1.3514	1.2742	1.1959	1.2932	1.2248	1.3199	1.1802	1.5523	1.352
1.3105	1.4699	1.2268	1.3456	1.2417	1.2666	1.2787	1.2147	1.328	1.1779	1.5504	1.3596
1.3128	1.4166	1.228	1.321	1.2557	1.2597	1.2699	1.2616	1.322	1.1857	1.5549	1.3271
1.3166	1.4831	1.2756	1.3629	1.2635	1.2887	1.3015	1.2853	1.2104	1.1948	1.5655	1.3562
1.3073	1.4302	1.1302	1.3553	1.2483	1.2973	1.2679	1.2557	1.257	1.1844	1.5382	1.3791
1.3083	1.4497	1.2535	1.3829	1.2722	1.3111	1.2739	1.2534	1.421	1.1953	1.5642	1.3889
1.2976	1.463	1.241	1.403	1.2324	1.275	1.2574	1.2178	1.3204	1.1686	1.5628	1.3598
1.2887	1.4597	1.2412	1.3488	1.2727	1.327	1.2619	1.2412	1.3095	1.1487	1.5682	1.3938
1.2996	1.4927	1.2886	1.3362	1.2425	1.3164	1.303	1.2188	1.2796	1.1744	1.5853	1.355
1.3027	1.5153	1.3251	1.279	1.2377	1.2706	1.2632	1.2369	1.2944	1.1593	1.6049	1.3632
1.2715	1.578	1.2587	1.2942	1.2656	1.2626	1.2683	1.2323	1.3183	1.1658	1.5728	1.3834
1.2931	1.5683	1.2903	1.2783	1.2235	1.2444	1.278	1.2688	1.3267	1.1466	1.5853	1.3761
1.3171	1.5193	1.2693	1.3583	1.2584	1.2116	1.301	1.2614	1.3068	1.1862	1.5957	1.3681
1.3	1.4626	1.2662	1.379	1.2559	1.2221	1.267	1.2083	1.2969	1.1442	1.5768	1.3607
1.3062	1.4563	1.2444	1.4196	1.2432	1.2462	1.2563	1.2393	1.2923	1.1626	1.5701	1.3973
1.3111	1.4842	1.1981	1.3765	1.2768	1.2486	1.2498	1.2423	1.2671	1.1791	1.5732	1.363
1.3082	1.5064	1.2634	1.4012	1.271	1.2822	1.2708	1.2185	1.3052	1.1581	1.585	1.3606
1.2916	1.4592	1.2135	1.3814	1.2255	1.2801	1.2779	1.2304	1.2653	1.1338	1.5976	1.3913
1.3203	1.5118	1.259	1.3145	1.2796	1.2764	1.2543	1.3018	1.2784	1.1727	1.5819	1.3778
1.2946	1.482	1.2312	1.3287	1.2225	1.2696	1.27	1.2284	1.263	1.1549	1.5771	1.3845
1.3274	1.5208	1.2449	1.3286	1.2727	1.2741	1.2375	1.2164	1.2538	1.1534	1.5785	1.3926
1.3197	1.5298	1.2232	1.3489	1.2641	1.262	1.2545	1.264	1.296	1.1851	1.5623	1.4021
1.3388	1.5166	1.2419	1.3402	1.2444	1.2292	1.2817	1.2466	1.3298	1.1699	1.56	1.4033
1.3443	1.4955	1.2314	1.3606	1.2044	1.2042	1.2578	1.2184	1.3548	1.186	1.558	1.3456
1.3047	1.5141	1.2323	1.3921	1.2029	1.2862	1.2583	1.2193	1.3303	1.1834	1.5846	1.3505
1.328	1.4705	1.2331	1.3705	1.2527	1.261	1.283	1.2103	1.349	1.1569	1.5685	1.3412
1.3357	1.4928	1.2485	1.4112	1.2437	1.2809	1.2793	1.2386	1.3049	1.1686	1.609	1.3376
1.3836	1.4714	1.237	1.3641	1.2553	1.2811	1.2825	1.2236	1.2603	1.1606	1.5988	1.3229
1.3106	1.5086	1.2109	1.3353	1.2578	1.246	1.2634	1.2576	1.2978	1.1652	1.5806	1.2853
1.3178	1.5032	1.2313	1.31	1.2508	1.3002	1.2931	1.2173	1.2835	1.1763	1.5746	1.3101
1.2691	1.5387	1.2694	1.3193	1.2409	1.2781	1.2848	1.2424	1.2926	1.1366	1.5889	1.4147
1.2955	1.4974	1.2625	1.3398	1.2499	1.266	1.2517	1.2002	1.2825	1.143	1.5697	1.3675
1.3292	1.506	1.2582	1.3803	1.2491	1.2594	1.2464	1.2477	1.3211	1.184	1.5648	1.3394
1.3136	1.5406	1.2859	1.3665	1.2384	1.2842	1.2803	1.1941	1.3285	1.1483	1.5708	1.3382
1.3214	1.4936	1.2544	1.3681	1.2425	1.2811	1.2739	1.2148	1.3672	1.1906	1.5465	1.3434
1.3095	1.4758	1.2525	1.3598	1.2151	1.2474	1.2917	1.2309	1.325	1.1499	1.5722	1.3329
1.3286	1.5372	1.2529	1.3272	1.2521	1.2447	1.2761	1.3107	1.2996	1.1599	1.5729	1.3492
1.2848	1.5238	1.2226	1.3308	1.2254	1.2521	1.2892	1.2945	1.293	1.1637	1.5814	1.3563
1.2928	1.4973	1.2237	1.3506	1.2625	1.2305	1.2881	1.1812	1.3031	1.1563	1.6296	1.3413
1.313	1.4985	1.2461	1.3036	1.2559	1.2729	1.2758	1.2474	1.3615	1.1247	1.5921	1.3495
1.2987	1.5068	1.2691	1.3523	1.2441	1.2985	1.2851	1.2596	1.3269	1.1643	1.5748	1.3616
1.3163	1.4949	1.2753	1.347	1.2763	1.3288	1.304	1.3254	1.3433	1.1507	1.5653	1.4038
1.3175	1.5145	1.2666	1.3697	1.2427	1.2895	1.2993	1.277	1.3051	1.1796	1.5744	1.4126
1.3484	1.5243	1.2762	1.3093	1.2308	1.3573	1.2956	1.2256	1.2772	1.1416	1.5513	1.4045
1.2952	1.5122	1.2511	1.3269	1.2632	1.3231	1.3031	1.2076	1.3097	1.1436	1.5284	1.3775
1.3285	1.5013	1.2166	1.3514	1.2505	1.2793	1.2564	1.1734	1.3165	1.1525	1.5699	1.409
1.3323	1.4896	1.2727	1.3346	1.2679	1.2641	1.296	1.2575	1.2892	1.1597	1.5561	1.3815
1.3721	1.5126	1.2838	1.3881	1.2451	1.2602	1.2802	1.3041	1.2669	1.1584	1.5817	1.3901
1.3762	1.5034	1.2648	1.4112	1.2287	1.2678	1.276	1.2887	1.3288	1.2004	1.5821	1.3711
1.3478	1.5055	1.1572	1.3888	1.22	1.2633	1.2763	1.1849	1.3263	1.1427	1.5843	1.408
1.2669	1.4977	1.2281	1.3802	1.2517	1.2735	1.3031	1.2509	1.2929	1.1577	1.5766	1.3779
1.2632	1.5087	1.2493	1.3735	1.2632	1.3116	1.2566	1.1859	1.288	1.1516	1.6062	1.3956
1.2924	1.4906	1.25	1.385	1.2379	1.2902	1.2582	1.2163	1.3077	1.1685	1.6056	1.3956
1.3091	1.5168	1.2282	1.3185	1.2844	1.2882	1.2581	1.2114	1.2642	1.171	1.6015	1.4201
1.2878	1.5115	1.2558	1.3315	1.255	1.2803	1.2641	1.2623	1.2972	1.1378	1.6044	1.3691
1.3361	1.5201	1.2512	1.1939	1.272	1.2716	1.2738	1.272	1.4125	1.1408	1.596	1.3664
1.3002	1.4907	1.2849	1.2043	1.2397	1.2506	1.2716	1.2892	1.2484	1.1537	1.5803	1.3675
1.2977	1.4904	1.2522	1.3167	1.2231	1.2462	1.261	1.2582	1.2772	1.1605	1.5669	1.3825
1.3209	1.4883	1.2362	1.3141	1.2518	1.2721	1.2477	1.226	1.2483	1.1188	1.5844	1.3825
1.2985	1.5264	1.2409	1.341	1.243	1.2528	1.258	1.227	1.3219	1.1147	1.5658	1.376
1.3072	1.4899	1.2424	1.3713	1.2536	1.2998	1.2753	1.2046	1.2837	1.1448	1.5792	1.3664
1.3261	1.4721	1.2614	1.4182	1.2562	1.2849	1.2438	1.2164	1.2958	1.1255	1.5775	1.3601
1.3059	1.5079	1.2347	1.3551	1.2325	1.2686	1.2691	1.2397	1.2847	1.1647	1.5795	1.376
1.312	1.5134	1.2899	1.3753	1.262	1.2674	1.2762	1.2594	1.3155	1.16	1.5931	1.3658
1.3057	1.5041	1.2767	1.315	1.2671	1.2825	1.2554	1.2421	1.2956	1.1509	1.5613	1.3457
1.3233	1.4949	1.2712	1.3067	1.2657	1.3121	1.2493	1.2449	1.2905	1.15	1.5642	1.3687
1.323	1.496	1.2562	1.3386	1.2767	1.2887	1.2371	1.2319	1.2758	1.1705	1.5518	1.3677
1.3317	1.5004	1.2715	1.357	1.2955	1.2561	1.259	1.2777	1.2688	1.1354	1.5582	1.3709
1.3517	1.4997	1.2187	1.3292	1.2497	1.3138	1.2769	1.2019	1.2931	1.1252	1.5606	1.3814
1.3035	1.5041	1.2485	1.3501	1.2209	1.2819	1.2569	1.2482	1.2268	1.1967	1.553	1.3646
1.3198	1.4854	1.2382	1.3595	1.1844	1.316	1.2701	1.2195	1.3087	1.1573	1.4991	1.3824
1.3111	1.4604	1.2563	1.3456	1.1978	1.2659	1.286	1.2327	1.2676	1.1516	1.5303	1.3718
1.3226	1.5081	1.262	1.297	1.2311	1.303	1.2443	1.2069	1.3082	1.1501	1.5195	1.378
1.2966	1.463	1.29	1.2575	1.2123	1.2927	1.2278	1.2906	1.2955	1.173	1.5482	1.3646
1.2922	1.43	1.2422	1.3373	1.2387	1.3156	1.2842	1.2225	1.2918	1.1474	1.5695	1.3779
1.3342	1.4748	1.2399	1.4203	1.2187	1.2678	1.2731	1.2425	1.287	1.1054	1.5498	1.3806
1.3355	1.4818	1.2135	1.3521	1.2342	1.2786	1.2626	1.2562	1.3252	1.1686	1.5545	1.3644
1.3293	1.5006	1.2767	1.3678	1.2388	1.2705	1.2635	1.2171	1.2978	1.1533	1.5533	1.3962
1.3067	1.4641	1.2234	1.3673	1.2586	1.3	1.2572	1.256	1.3009	1.1631	1.542	1.3419
1.2783	1.5368	1.2251	1.355	1.2918	1.291	1.233	1.2196	1.3488	1.1386	1.5772	1.3814
1.2774	1.5092	1.264	1.3685	1.2846	1.2971	1.2576	1.2099	1.2793	1.1339	1.5718	1.4091
1.3248	1.476	1.278	1.365	1.2537	1.2928	1.2928	1.1925	1.3252	1.1598	1.568	1.3782
1.3047	1.5008	1.291	1.3512	1.247	1.2983	1.2575	1.2198	1.2866	1.1202	1.5571	1.3831
1.2872	1.4712	1.3027	1.3583	1.1633	1.265	1.2592	1.1911	1.2919	1.137	1.5684	1.3938
1.3072	1.4858	1.2203	1.3792	1.1973	1.2636	1.2699	1.2196	1.282	1.146	1.609	1.3694
1.2704	1.4549	1.1937	1.3419	1.2183	1.2388	1.27	1.201	1.2742	1.1341	1.6063	1.4086
1.2762	1.4941	1.2568	1.3423	1.2191	1.2581	1.2591	1.2114	1.2838	1.1693	1.5751	1.4143
1.2797	1.4712	1.2538	1.3498	1.2144	1.2637	1.2435	1.2548	1.3188	1.1852	1.5558	1.4666
1.2928	1.4412	1.2263	1.2859	1.2288	1.3001	1.2386	1.3451	1.305	1.1536	1.5504	1.4551
1.2891	1.4789	1.2428	1.2705	1.2248	1.2776	1.2602	1.3193	1.3069	1.1904	1.5861	1.4208
1.2703	1.4509	1.2251	1.376	1.2549	1.2899	1.2382	1.1612	1.2916	1.1965	1.5848	1.4012
1.3173	1.4386	1.2422	1.3699	1.2469	1.2793	1.2793	1.1414	1.2874	1.1787	1.583	1.339
1.3381	1.4449	1.2547	1.3095	1.2509	1.2178	1.2566	1.1399	1.3188	1.1414	1.5848	1.3548
1.3251	1.4673	1.2222	1.3669	1.2383	1.3028	1.2804	1.2098	1.2864	1.1809	1.5913	1.379
1.2948	1.4864	1.2595	1.3703	1.2414	1.2677	1.2343	1.2714	1.2908	1.1661	1.5368	1.338
1.3262	1.43	1.1565	1.374	1.2206	1.277	1.3029	1.2554	1.3383	1.1784	1.5741	1.3375
1.299	1.4689	1.1706	1.3233	1.253	1.2819	1.2341	1.2519	1.3161	1.1643	1.554	1.3788
1.3364	1.4324	1.286	1.3959	1.2531	1.308	1.2618	1.1871	1.3077	1.1559	1.5659	1.364
1.2947	1.4482	1.2195	1.3283	1.2506	1.2759	1.2292	1.1735	1.2631	1.1578	1.5673	1.3825
1.3417	1.501	1.2799	1.3401	1.235	1.2715	1.2845	1.2195	1.3526	1.1698	1.5576	1.342
1.3319	1.5055	1.2127	1.268	1.2566	1.3124	1.2787	1.2272	1.2549	1.1578	1.5643	1.3634
1.2976	1.5178	1.2247	1.3444	1.2528	1.2674	1.2582	1.2673	1.3133	1.1627	1.5539	1.3487
1.3261	1.4894	1.2451	1.3224	1.2584	1.2849	1.2828	1.2557	1.2965	1.2011	1.5572	1.3683
1.2966	1.4763	1.2126	1.3044	1.242	1.287	1.2768	1.1762	1.2816	1.1543	1.5467	1.3295
1.329	1.4658	1.2596	1.3419	1.2207	1.2555	1.2599	1.1777	1.2865	1.1546	1.5404	1.3656
1.2806	1.439	1.2515	1.3607	1.2212	1.2883	1.2796	1.2071	1.3284	1.1634	1.5578	1.3925
1.2981	1.403	1.2456	1.3561	1.2228	1.251	1.2848	1.2472	1.3359	1.1277	1.5634	1.4205
1.2845	1.4447	1.2426	1.3233	1.2397	1.287	1.2694	1.2065	1.326	1.1552	1.5527	1.4381
1.3165	1.4633	1.2482	1.3563	1.2065	1.2345	1.3025	1.2533	1.3048	1.1763	1.5174	1.437
1.3202	1.481	1.257	1.3451	1.239	1.2859	1.2495	1.2316	1.3357	1.1507	1.5402	1.4184
1.2892	1.4507	1.2573	1.3755	1.2288	1.2919	1.2853	1.2547	1.2998	1.1593	1.5648	1.3958
1.3243	1.4731	1.2647	1.3657	1.2427	1.2923	1.3108	1.2575	1.3114	1.1707	1.5544	1.4039
1.3186	1.4987	1.241	1.3829	1.2602	1.3002	1.2628	1.2002	1.2729	1.1754	1.5666	1.4085
1.3226	1.4588	1.2707	1.3773	1.2803	1.2934	1.2905	1.2448	1.304	1.1823	1.5367	1.4146
1.3212	1.4731	1.2158	1.3609	1.2494	1.3419	1.313	1.2291	1.3284	1.1627	1.5534	1.4071
1.2897	1.4597	1.2713	1.3314	1.26	1.3002	1.2867	1.2269	1.3156	1.1708	1.568	1.3691
1.3127	1.4759	1.2644	1.3805	1.2847	1.2623	1.2542	1.231	1.3211	1.1698	1.56	1.3946
1.3268	1.4857	1.2595	1.384	1.2509	1.293	1.2752	1.2565	1.327	1.1882	1.5671	1.3527
1.3478	1.4736	1.2789	1.4003	1.2341	1.2796	1.2615	1.2877	1.3038	1.1688	1.5327	1.3617
1.3289	1.4664	1.3084	1.3958	1.2151	1.2948	1.2832	1.2025	1.2674	1.1645	1.5422	1.2957
1.286	1.5021	1.2425	1.368	1.2471	1.2845	1.3042	1.2211	1.3425	1.1763	1.5139	1.3726
1.2977	1.4715	1.2331	1.3493	1.2685	1.2525	1.2225	1.1992	1.2558	1.1483	1.5426	1.3105
1.3134	1.4686	1.2626	1.34	1.2217	1.2376	1.2413	1.2189	1.302	1.1426	1.5575	1.3227
1.2811	1.4963	1.2108	1.3298	1.2437	1.324	1.2693	1.2343	1.2809	1.1765	1.5524	1.3578
1.308	1.4906	1.2295	1.361	1.2369	1.3099	1.2634	1.322	1.3669	1.1953	1.5487	1.3381
1.2729	1.4951	1.211	1.3867	1.257	1.3115	1.29	1.3462	1.3139	1.1753	1.5513	1.3434
1.2853	1.5007	1.2253	1.3827	1.2299	1.2955	1.2681	1.2719	1.3411	1.1737	1.5572	1.3484
1.2743	1.4775	1.2145	1.373	1.246	1.2558	1.2746	1.2137	1.3162	1.2256	1.5802	1.3888
1.2724	1.4857	1.2475	1.3997	1.2415	1.2772	1.3009	1.2541	1.2994	1.1609	1.5635	1.427
1.3007	1.4924	1.242	1.3947	1.2297	1.307	1.3063	1.2092	1.3177	1.1509	1.5716	1.4257
1.3017	1.4616	1.23	1.4075	1.2396	1.2791	1.2966	1.2607	1.2943	1.1637	1.591	1.427
1.3049	1.4842	1.23	1.3543	1.2622	1.2892	1.2685	1.2743	1.3191	1.1674	1.544	1.4208
1.339	1.4749	1.2256	1.4066	1.2259	1.2965	1.2905	1.2712	1.3027	1.1567	1.5494	1.3876
1.2653	1.4839	1.227	1.4074	1.2531	1.2751	1.3093	1.2778	1.345	1.1834	1.5513	1.4195
1.3186	1.4628	1.2221	1.3547	1.2754	1.2765	1.3151	1.2213	1.3368	1.1908	1.5467	1.4081
1.3088	1.4745	1.239	1.2348	1.2739	1.3128	1.3082	1.2227	1.3314	1.2104	1.5393	1.4019
1.3047	1.4838	1.214	1.3583	1.2619	1.3239	1.2776	1.2238	1.3115	1.1687	1.5524	1.4231
1.3039	1.4692	1.2436	1.382	1.2827	1.3109	1.2614	1.2763	1.2708	1.1559	1.5312	1.407
1.2784	1.4637	1.226	1.3703	1.2601	1.289	1.2714	1.187	1.2721	1.145	1.5568	1.3843
1.3154	1.4644	1.2681	1.3566	1.2679	1.2757	1.2153	1.1963	1.3059	1.165	1.5599	1.4058
1.3171	1.4987	1.2212	1.3556	1.2755	1.2667	1.2487	1.2171	1.3537	1.1689	1.5886	1.4045
1.2834	1.4987	1.2558	1.3696	1.2661	1.2699	1.2857	1.2903	1.364	1.1799	1.5647	1.3723
1.3063	1.4838	1.2407	1.3561	1.2328	1.2451	1.2972	1.2343	1.306	1.13	1.4909	1.3835
1.2808	1.4906	1.1881	1.3869	1.2485	1.3032	1.238	1.2448	1.3075	1.1882	1.5743	1.37
1.32	1.4874	1.1769	1.3669	1.2523	1.2736	1.2186	1.2395	1.3061	1.1676	1.5907	1.3837
1.3214	1.4795	1.2033	1.4052	1.2692	1.3082	1.2347	1.1797	1.1428	1.174	1.5433	1.4158
