# Supplementary material for: How to Sync to the Beat of a Persistent Fractal Metronome without Falling Off the Treadmill?
Source: PLoS One. 2015 Jul 31;10(7):e0134148. doi: 10.1371/journal.pone.0134148 (PMC4521716; doi:10.1371/journal.pone.0134148)
Supplement: S1 Dataset — (ZIP) [file pone.0134148.s001.zip › Roerdinketal_PLoSONE_SupplementaryMaterial/SL_ISO]

1.3013	1.4809	1.2632	1.3652	1.1989	1.2988	1.2777	1.2607	1.3129	1.1545	1.5623	1.3679
1.3101	1.4824	1.2534	1.3592	1.2346	1.2507	1.2832	1.2266	1.3208	1.1636	1.5397	1.3525
1.3188	1.4697	1.2337	1.3507	1.2265	1.2985	1.2122	1.2314	1.3332	1.1439	1.5651	1.382
1.3181	1.4951	1.2853	1.3851	1.2646	1.299	1.2837	1.2417	1.2862	1.148	1.5657	1.3735
1.3083	1.4795	1.2101	1.3237	1.261	1.2689	1.2215	1.2074	1.3013	1.1857	1.5622	1.3811
1.308	1.4953	1.2753	1.3571	1.1765	1.2468	1.2541	1.2387	1.2931	1.1882	1.579	1.3901
1.3088	1.4634	1.202	1.3779	1.2501	1.2656	1.2895	1.2601	1.317	1.1448	1.5486	1.3589
1.3043	1.5038	1.2701	1.4302	1.2753	1.2649	1.2562	1.257	1.3006	1.1723	1.5773	1.3647
1.2717	1.4746	1.2361	1.3891	1.27	1.2599	1.3008	1.238	1.2926	1.1638	1.5929	1.3745
1.2906	1.4738	1.2584	1.3703	1.2708	1.2646	1.2672	1.1726	1.3246	1.1652	1.604	1.3804
1.3144	1.4796	1.2539	1.3461	1.2552	1.2807	1.2782	1.2739	1.2793	1.1225	1.5825	1.371
1.3314	1.4869	1.2398	1.3173	1.2415	1.3093	1.2752	1.2352	1.3151	1.1689	1.5549	1.4055
1.3055	1.4694	1.2468	1.3102	1.2224	1.316	1.293	1.2655	1.3271	1.179	1.5898	1.378
1.3155	1.4872	1.2652	1.3046	1.2433	1.2897	1.2936	1.2712	1.2814	1.1682	1.5749	1.3604
1.2965	1.4878	1.2302	1.3141	1.2475	1.3121	1.2648	1.2353	1.3228	1.1682	1.588	1.3954
1.2924	1.4631	1.2561	1.3199	1.247	1.2571	1.2928	1.2279	1.3012	1.1499	1.5426	1.3628
1.2875	1.4894	1.2326	1.3445	1.2528	1.2535	1.2894	1.2632	1.2978	1.173	1.5469	1.3829
1.2753	1.4813	1.2175	1.3725	1.2276	1.2452	1.2851	1.2145	1.2882	1.1642	1.5812	1.3511
1.3051	1.4821	1.2438	1.3542	1.2702	1.2724	1.2763	1.2235	1.3067	1.1536	1.5371	1.4002
1.2988	1.4789	1.2441	1.331	1.2716	1.2797	1.2593	1.2662	1.2827	1.1675	1.5638	1.3706
1.3016	1.5077	1.2316	1.3757	1.2139	1.2716	1.2649	1.2013	1.2933	1.1533	1.5624	1.358
1.3736	1.4809	1.2509	1.3765	1.2422	1.2181	1.2779	1.2383	1.2987	1.1379	1.5327	1.3829
1.3255	1.4848	1.1936	1.3858	1.2328	1.3124	1.2715	1.2196	1.2938	1.1779	1.5854	1.3299
1.3111	1.4939	1.2829	1.3313	1.2574	1.2631	1.2305	1.2359	1.303	1.1624	1.5676	1.3487
1.2985	1.4931	1.2624	1.317	1.244	1.2796	1.2886	1.2328	1.3005	1.1645	1.5567	1.3678
1.2697	1.4825	1.2558	1.3631	1.262	1.2734	1.2682	1.2325	1.3302	1.1726	1.5403	1.3905
1.3212	1.4904	1.2273	1.3644	1.2709	1.237	1.2443	1.2354	1.2949	1.1535	1.5597	1.3668
1.3201	1.4674	1.2363	1.3465	1.2417	1.2543	1.2865	1.2475	1.3125	1.1579	1.564	1.3077
1.3201	1.4814	1.2193	1.3182	1.2589	1.293	1.2936	1.2138	1.3368	1.1655	1.5863	1.3669
1.3265	1.4837	1.2207	1.3906	1.2582	1.3118	1.2619	1.2705	1.3243	1.1795	1.5773	1.3749
1.2988	1.4832	1.2325	1.3403	1.2419	1.3193	1.2565	1.2537	1.302	1.1539	1.5916	1.3875
1.3293	1.4967	1.253	1.3506	1.2346	1.274	1.2934	1.2109	1.286	1.1954	1.5919	1.3685
1.2915	1.4917	1.2309	1.2911	1.2492	1.2951	1.256	1.2061	1.3045	1.171	1.5709	1.3502
1.3179	1.4845	1.2566	1.353	1.2392	1.2756	1.2682	1.2293	1.356	1.1696	1.5635	1.384
1.3233	1.48	1.2358	1.3706	1.2345	1.2649	1.2593	1.1811	1.2843	1.1588	1.5774	1.3874
1.3157	1.4967	1.2352	1.3688	1.2456	1.2843	1.2763	1.2481	1.2894	1.1862	1.5517	1.4075
1.2885	1.4791	1.2576	1.3154	1.218	1.2822	1.244	1.1686	1.3166	1.1772	1.5806	1.353
1.2884	1.486	1.2142	1.3717	1.2392	1.263	1.2619	1.2258	1.3256	1.1621	1.5986	1.3921
1.3162	1.4693	1.2543	1.3592	1.2355	1.2762	1.2721	1.2717	1.2916	1.1703	1.5305	1.3827
1.2727	1.481	1.261	1.3273	1.2452	1.2832	1.2883	1.2207	1.2913	1.178	1.5608	1.3713
1.2931	1.5039	1.2565	1.3618	1.2236	1.2929	1.2548	1.2464	1.2958	1.1347	1.564	1.3774
1.3157	1.4867	1.2504	1.3641	1.2483	1.2881	1.2954	1.2639	1.3419	1.1345	1.5448	1.3855
1.2987	1.4711	1.2197	1.3794	1.2485	1.2981	1.2801	1.2543	1.2903	1.1646	1.5821	1.3863
1.3179	1.476	1.2568	1.3444	1.2589	1.2813	1.2608	1.2364	1.3071	1.155	1.5758	1.3912
1.3012	1.4652	1.2398	1.3488	1.2731	1.2541	1.27	1.2201	1.2929	1.1435	1.5581	1.3672
1.3278	1.501	1.2609	1.3377	1.2389	1.2479	1.2812	1.2298	1.3179	1.2019	1.5549	1.3579
1.3096	1.4702	1.2225	1.3588	1.2516	1.2655	1.2795	1.238	1.3541	1.1566	1.5768	1.3523
1.3184	1.4809	1.2287	1.3448	1.2478	1.2969	1.2474	1.2351	1.3408	1.1684	1.5582	1.3364
1.3028	1.4793	1.2219	1.3471	1.286	1.2698	1.2836	1.2479	1.3139	1.1689	1.5683	1.3737
1.3409	1.4755	1.2312	1.3628	1.2478	1.2981	1.2698	1.2133	1.2871	1.1572	1.5699	1.4022
1.3013	1.488	1.2683	1.386	1.2488	1.2591	1.3085	1.2486	1.3327	1.1429	1.5558	1.4041
1.2734	1.4815	1.2652	1.3861	1.2129	1.269	1.2566	1.2222	1.3005	1.1958	1.5608	1.405
1.3227	1.4693	1.2584	1.3608	1.2307	1.2627	1.2335	1.2005	1.2954	1.1601	1.5646	1.3477
1.3244	1.4713	1.2255	1.391	1.2601	1.2734	1.279	1.2432	1.2874	1.1927	1.5461	1.3863
1.3486	1.4839	1.2775	1.3392	1.2695	1.2653	1.2281	1.2322	1.2988	1.1472	1.5818	1.3551
1.3366	1.4932	1.2479	1.3282	1.2373	1.3143	1.285	1.2577	1.2893	1.1691	1.5919	1.3816
1.3139	1.4984	1.2431	1.3519	1.2207	1.2646	1.2795	1.2043	1.2858	1.1737	1.5566	1.3836
1.2982	1.4809	1.2647	1.3592	1.2442	1.2775	1.2429	1.2201	1.2808	1.1588	1.5764	1.3902
1.313	1.4649	1.2476	1.3549	1.2717	1.2949	1.2899	1.2378	1.3435	1.1324	1.5586	1.4022
1.2711	1.4857	1.2404	1.3298	1.2729	1.2646	1.2864	1.2488	1.2989	1.1579	1.5663	1.3827
1.288	1.4922	1.2622	1.3329	1.2493	1.2568	1.2735	1.2181	1.3315	1.1468	1.5708	1.3765
1.2832	1.501	1.2305	1.2801	1.2354	1.2653	1.2639	1.2757	1.3379	1.134	1.5535	1.3808
1.2893	1.4775	1.2234	1.3351	1.21	1.2683	1.3471	1.2451	1.2617	1.15	1.5787	1.379
1.3017	1.4832	1.2052	1.353	1.2542	1.2924	1.2765	1.1932	1.3305	1.1823	1.568	1.2835
1.2895	1.4887	1.2708	1.3464	1.2425	1.2758	1.2711	1.2142	1.2851	1.1512	1.553	1.3774
1.3158	1.4963	1.2503	1.3516	1.2375	1.2446	1.2537	1.2446	1.3243	1.1465	1.5821	1.3906
1.3209	1.4877	1.226	1.3602	1.257	1.266	1.2823	1.2631	1.3289	1.1582	1.5789	1.4011
1.2965	1.4764	1.2315	1.3568	1.2322	1.3136	1.2775	1.2202	1.3175	1.1483	1.5629	1.397
1.3043	1.4972	1.2279	1.3595	1.2305	1.3701	1.3097	1.2316	1.2886	1.1627	1.5497	1.3879
1.3192	1.479	1.2366	1.3993	1.2267	1.2754	1.2411	1.2301	1.2784	1.1536	1.5772	1.3788
1.311	1.4931	1.2452	1.3682	1.2353	1.2889	1.2636	1.2388	1.2718	1.1795	1.5752	1.2585
1.2869	1.4869	1.2471	1.4007	1.2652	1.2558	1.2516	1.2357	1.2924	1.1797	1.5732	1.3181
1.2899	1.4953	1.2048	1.3475	1.2383	1.2677	1.2717	1.2334	1.2815	1.1599	1.5605	1.3866
1.2768	1.4592	1.269	1.3395	1.2798	1.2739	1.2631	1.2638	1.3212	1.1193	1.5477	1.3389
1.3084	1.5046	1.2691	1.3596	1.2216	1.2296	1.2911	1.2217	1.3065	1.191	1.5495	1.2944
1.2787	1.4678	1.2312	1.3963	1.2387	1.2751	1.2762	1.2217	1.2981	1.1715	1.5657	1.4146
1.2914	1.4813	1.2608	1.364	1.2205	1.2708	1.2601	1.2249	1.3196	1.1501	1.5889	1.403
1.305	1.4779	1.2615	1.3564	1.266	1.2355	1.2719	1.2414	1.3024	1.1667	1.5923	1.3757
1.3056	1.4727	1.2091	1.325	1.2377	1.3211	1.3027	1.2443	1.291	1.2072	1.5797	1.3567
1.3218	1.4895	1.2207	1.3348	1.2512	1.2838	1.2826	1.2448	1.3119	1.135	1.5796	1.3729
1.3183	1.4922	1.2578	1.3156	1.2577	1.2922	1.2902	1.2305	1.3098	1.1462	1.5448	1.3944
1.2982	1.4708	1.2107	1.2855	1.2638	1.2825	1.2919	1.2171	1.2856	1.1416	1.5636	1.3671
1.3231	1.4703	1.2658	1.2829	1.2434	1.2963	1.2678	1.2248	1.3036	1.1579	1.5812	1.382
1.3102	1.4903	1.2511	1.3171	1.2432	1.3169	1.2857	1.2776	1.2797	1.1402	1.5686	1.4039
1.3291	1.4935	1.2598	1.3422	1.2389	1.3051	1.2748	1.1948	1.3266	1.1581	1.5664	1.3717
1.3314	1.4836	1.2456	1.3603	1.2491	1.2623	1.2678	1.2356	1.3437	1.1706	1.5663	1.3692
1.3108	1.4903	1.2492	1.3601	1.2434	1.2456	1.279	1.215	1.2988	1.1633	1.553	1.3705
1.3268	1.4794	1.2595	1.3776	1.2541	1.2146	1.2708	1.2607	1.3125	1.1578	1.5626	1.3622
1.3049	1.4744	1.2389	1.3901	1.2718	1.2002	1.2771	1.2132	1.2944	1.1668	1.5709	1.379
1.2982	1.4871	1.2394	1.3736	1.2309	1.2202	1.2835	1.2553	1.301	1.1488	1.5834	1.3623
1.3135	1.4781	1.2326	1.3655	1.2524	1.2489	1.2762	1.2376	1.2941	1.1262	1.5664	1.3914
1.3402	1.4845	1.2326	1.3677	1.2632	1.3019	1.2472	1.2613	1.3228	1.1737	1.5862	1.4155
1.3234	1.4846	1.2364	1.3433	1.2465	1.2353	1.2488	1.2135	1.289	1.162	1.5478	1.3768
1.2974	1.4893	1.2315	1.352	1.275	1.3085	1.2691	1.2354	1.298	1.185	1.5503	1.3936
1.291	1.4614	1.2702	1.3373	1.2659	1.293	1.2799	1.2672	1.2755	1.1507	1.5784	1.3972
1.3333	1.4734	1.2103	1.2884	1.2412	1.2685	1.2893	1.2201	1.3136	1.1785	1.5431	1.3605
1.2668	1.4815	1.2248	1.3515	1.2419	1.2499	1.277	1.2382	1.3341	1.1739	1.5197	1.3848
1.2768	1.488	1.2754	1.3988	1.2256	1.2838	1.2627	1.2213	1.3166	1.168	1.5571	1.3814
1.2779	1.4909	1.1976	1.3655	1.2359	1.2838	1.286	1.2392	1.3149	1.1745	1.5895	1.3792
1.3186	1.4928	1.2216	1.3438	1.2748	1.2582	1.2725	1.1995	1.2736	1.1675	1.5634	1.3889
1.3141	1.4705	1.2459	1.3545	1.2468	1.2541	1.3107	1.245	1.3344	1.158	1.5562	1.3538
1.3212	1.4978	1.2227	1.3591	1.2482	1.2769	1.2724	1.2378	1.3181	1.163	1.5677	1.3187
1.3055	1.4729	1.2382	1.3788	1.232	1.2442	1.2827	1.2381	1.29	1.1771	1.5689	1.3518
1.2963	1.4939	1.2629	1.344	1.2314	1.2998	1.2424	1.2208	1.2801	1.157	1.5695	1.3904
1.2772	1.4618	1.2753	1.3034	1.2308	1.2613	1.2603	1.2072	1.292	1.1664	1.5581	1.3945
1.2791	1.4921	1.2579	1.3467	1.2595	1.2933	1.2712	1.2439	1.2768	1.1714	1.5759	1.3803
1.2922	1.4713	1.2458	1.3347	1.2677	1.2813	1.2978	1.2764	1.326	1.1406	1.5577	1.3611
1.3216	1.48	1.2494	1.3421	1.2291	1.2593	1.245	1.2087	1.2851	1.1849	1.5772	1.3536
1.3131	1.4907	1.2349	1.351	1.2399	1.2898	1.2961	1.2461	1.3568	1.1611	1.5818	1.388
1.3003	1.4875	1.2376	1.3971	1.255	1.2606	1.2612	1.2523	1.3095	1.1737	1.554	1.3671
1.2696	1.4983	1.2601	1.3348	1.2416	1.2442	1.2602	1.2145	1.3181	1.1837	1.5696	1.3398
1.3035	1.4751	1.2505	1.3474	1.2692	1.2962	1.2634	1.2018	1.2855	1.1468	1.5747	1.3561
1.3176	1.4673	1.2507	1.3263	1.2323	1.2444	1.2663	1.2607	1.2668	1.1612	1.5858	1.3851
1.3124	1.4828	1.2322	1.3179	1.2328	1.2987	1.2556	1.2577	1.3101	1.1842	1.5808	1.3433
1.3155	1.4666	1.2158	1.3541	1.2151	1.2965	1.2523	1.1941	1.2991	1.1554	1.5877	1.3799
1.303	1.4872	1.2026	1.357	1.2482	1.3054	1.2925	1.2562	1.3227	1.1409	1.5709	1.387
1.3048	1.4774	1.2609	1.3389	1.2625	1.2672	1.2709	1.2056	1.3457	1.1648	1.5633	1.3677
1.322	1.4681	1.1861	1.3661	1.2625	1.2494	1.2929	1.2494	1.2724	1.1634	1.5574	1.355
1.2736	1.4923	1.2139	1.3654	1.25	1.2315	1.2534	1.2035	1.3195	1.1121	1.575	1.3897
1.296	1.4963	1.2847	1.3677	1.2413	1.2729	1.2665	1.2316	1.311	1.147	1.544	1.3462
1.2929	1.493	1.2608	1.3527	1.2518	1.3123	1.2664	1.2036	1.2752	1.1549	1.5449	1.3409
1.2883	1.4592	1.2124	1.3432	1.233	1.2937	1.3018	1.251	1.2962	1.1908	1.5443	1.383
1.2993	1.4812	1.2818	1.3273	1.2544	1.32	1.2838	1.2589	1.3046	1.1675	1.5693	1.4048
1.3298	1.5007	1.2595	1.3514	1.2474	1.2767	1.2876	1.2169	1.3247	1.1381	1.5841	1.3782
1.2767	1.4787	1.2801	1.3511	1.2441	1.2892	1.2588	1.2568	1.32	1.2029	1.5733	1.381
1.3144	1.4868	1.2878	1.3522	1.2633	1.2897	1.3048	1.2172	1.2697	1.1748	1.5708	1.3444
1.3251	1.5029	1.3371	1.3334	1.242	1.2554	1.2568	1.2032	1.3038	1.1797	1.5763	1.3553
1.3199	1.4787	1.2646	1.3409	1.2612	1.2802	1.2808	1.2218	1.2853	1.1745	1.5683	1.3829
1.3393	1.4783	1.2921	1.3664	1.2667	1.2392	1.27	1.2197	1.3149	1.1832	1.5496	1.3657
1.3292	1.489	1.2346	1.3782	1.249	1.2816	1.2787	1.237	1.2924	1.1503	1.5875	1.3399
1.2518	1.5102	1.1957	1.3666	1.2458	1.2821	1.2722	1.2704	1.3106	1.1986	1.606	1.3008
1.3339	1.4756	1.2459	1.3584	1.2447	1.3198	1.2497	1.2645	1.3122	1.1616	1.5929	1.3592
1.3044	1.5068	1.2063	1.3534	1.2418	1.2866	1.2778	1.2648	1.3005	1.1405	1.5581	1.4015
1.31	1.5078	1.2453	1.3346	1.2426	1.2767	1.2691	1.1837	1.3015	1.1699	1.5542	1.3833
1.2935	1.4855	1.2506	1.2876	1.2201	1.2896	1.2839	1.2168	1.3303	1.1593	1.5565	1.3456
1.3094	1.4932	1.2397	1.3571	1.2198	1.2824	1.254	1.1951	1.3119	1.1734	1.5666	1.3514
1.287	1.4772	1.2373	1.3695	1.2262	1.2787	1.2707	1.2591	1.2784	1.1953	1.5758	1.357
1.2799	1.492	1.2704	1.3662	1.2777	1.2869	1.2636	1.2491	1.3013	1.1458	1.5589	1.4171
1.3189	1.4768	1.2412	1.3828	1.2567	1.2614	1.2571	1.2286	1.3503	1.1498	1.5303	1.3462
1.3089	1.49	1.2283	1.3242	1.2629	1.244	1.2893	1.2303	1.3071	1.1373	1.5504	1.3934
1.2996	1.5074	1.2425	1.2714	1.2801	1.263	1.2663	1.2384	1.3171	1.1504	1.5518	1.3679
1.3227	1.4786	1.2391	1.3024	1.2576	1.2809	1.2743	1.1739	1.2836	1.1773	1.5812	1.3634
1.3043	1.4878	1.2352	1.3259	1.2516	1.2854	1.285	1.2466	1.3482	1.1481	1.56	1.364
1.2858	1.4875	1.2358	1.3625	1.2571	1.2655	1.2707	1.2259	1.2701	1.1577	1.5754	1.3818
1.2959	1.4701	1.2438	1.3578	1.2414	1.2522	1.278	1.2204	1.3183	1.1761	1.5838	1.3782
1.3164	1.5162	1.2325	1.3869	1.2494	1.2715	1.2655	1.2622	1.3325	1.1704	1.5496	1.3724
1.325	1.4742	1.2369	1.379	1.2509	1.3021	1.2511	1.2461	1.2877	1.1554	1.5598	1.3557
1.3085	1.4737	1.2835	1.3567	1.2289	1.2738	1.2725	1.2088	1.3184	1.1479	1.5785	1.4024
1.2697	1.4842	1.2399	1.3908	1.2298	1.2632	1.2674	1.1964	1.3017	1.1635	1.5875	1.3837
1.3088	1.4932	1.2691	1.3704	1.2476	1.2695	1.2209	1.2545	1.3046	1.1582	1.5542	1.3876
1.304	1.4652	1.2372	1.3198	1.2308	1.2696	1.2691	1.2409	1.3139	1.1802	1.5466	1.3852
1.2963	1.4836	1.2552	1.3505	1.2573	1.299	1.2911	1.2083	1.3142	1.1566	1.5652	1.3728
1.3055	1.488	1.2189	1.3551	1.2245	1.2753	1.3055	1.238	1.2997	1.1434	1.5617	1.384
1.3389	1.4809	1.248	1.319	1.2474	1.2896	1.3239	1.2557	1.2886	1.1801	1.6016	1.3813
1.3064	1.4912	1.2421	1.3495	1.2562	1.278	1.2385	1.2418	1.3273	1.1929	1.5855	1.3663
1.2789	1.484	1.258	1.3602	1.2508	1.2625	1.271	1.2131	1.2854	1.1809	1.5579	1.3761
1.3172	1.4932	1.2594	1.3711	1.2883	1.283	1.271	1.2275	1.3228	1.176	1.5827	1.3758
1.3535	1.4956	1.2351	1.3569	1.2123	1.278	1.3285	1.2336	1.2987	1.1412	1.5714	1.352
1.3026	1.4675	1.2445	1.328	1.1668	1.2486	1.3128	1.2552	1.3219	1.1765	1.5709	1.3541
1.292	1.4933	1.2525	1.3351	1.1707	1.2633	1.2769	1.2352	1.2526	1.2056	1.5568	1.3402
1.2429	1.4811	1.2398	1.3199	1.1902	1.271	1.2507	1.1754	1.3275	1.1749	1.5988	1.379
1.2875	1.4765	1.2653	1.3335	1.2635	1.2579	1.272	1.2401	1.3262	1.152	1.6143	1.3747
1.3064	1.4866	1.2744	1.3144	1.255	1.273	1.2809	1.2418	1.3091	1.1292	1.5533	1.3813
1.2887	1.4877	1.2664	1.3492	1.2829	1.2761	1.2826	1.2635	1.3127	1.1482	1.5648	1.3881
1.268	1.4753	1.2601	1.3228	1.2297	1.2506	1.2482	1.2238	1.2963	1.1564	1.5652	1.3733
1.2698	1.4754	1.253	1.3687	1.26	1.2588	1.3088	1.2738	1.2524	1.1647	1.5815	1.3713
1.3319	1.4981	1.266	1.3814	1.2592	1.2698	1.2842	1.2307	1.3062	1.1407	1.5577	1.3906
1.2846	1.4742	1.2377	1.4024	1.2635	1.2816	1.2164	1.2357	1.314	1.1638	1.5787	1.3694
1.3655	1.4895	1.2221	1.3581	1.2444	1.2801	1.2699	1.2202	1.2873	1.1457	1.5542	1.3852
1.3258	1.4814	1.2381	1.3406	1.2443	1.2361	1.2718	1.2403	1.3152	1.1425	1.5565	1.3956
1.3244	1.5023	1.2298	1.3288	1.2432	1.2791	1.2723	1.227	1.2838	1.187	1.5813	1.377
1.3003	1.4579	1.2071	1.3397	1.2645	1.316	1.2656	1.2671	1.3126	1.1448	1.5768	1.3835
1.3254	1.4873	1.2392	1.3292	1.2401	1.3185	1.2977	1.2659	1.3164	1.141	1.5648	1.3757
1.3218	1.4858	1.1872	1.3262	1.249	1.2957	1.2801	1.2124	1.2721	1.1469	1.5506	1.3732
1.3118	1.4866	1.2794	1.3384	1.2617	1.2642	1.2966	1.187	1.3158	1.1632	1.5731	1.3898
1.3385	1.4788	1.2422	1.3623	1.266	1.289	1.2562	1.2466	1.3295	1.1531	1.5833	1.3799
1.3005	1.4868	1.2417	1.3324	1.2706	1.2539	1.2882	1.2055	1.3008	1.1686	1.545	1.3272
1.3428	1.4798	1.2466	1.3696	1.2529	1.2866	1.2631	1.235	1.3238	1.1577	1.564	1.2926
1.301	1.4872	1.2184	1.3834	1.2951	1.2407	1.2542	1.2455	1.2815	1.1812	1.5433	1.4124
1.3254	1.4745	1.266	1.3961	1.2333	1.2857	1.2236	1.2311	1.3403	1.151	1.5649	1.3884
1.3201	1.4862	1.2299	1.3642	1.2374	1.2798	1.2638	1.212	1.2646	1.1815	1.5823	1.396
1.2998	1.4804	1.2353	1.3414	1.2517	1.2779	1.268	1.2898	1.3289	1.1449	1.542	1.371
1.2584	1.473	1.226	1.3981	1.214	1.2734	1.2615	1.2532	1.32	1.1434	1.6058	1.3278
1.3023	1.5055	1.2326	1.3603	1.259	1.2914	1.2649	1.2022	1.2916	1.1723	1.5979	1.3247
1.3115	1.4647	1.2501	1.2783	1.2401	1.2831	1.2427	1.2061	1.3411	1.1798	1.5778	1.3792
1.3119	1.4959	1.2166	1.2948	1.2627	1.2871	1.2483	1.2127	1.2489	1.1537	1.5522	1.3779
1.2933	1.4992	1.2369	1.3446	1.2554	1.2702	1.3131	1.2749	1.3072	1.1631	1.5723	1.3731
1.2859	1.4888	1.2531	1.3424	1.2265	1.2494	1.2828	1.2326	1.3136	1.1436	1.5439	1.3666
1.2837	1.49	1.2468	1.3792	1.2495	1.3114	1.2741	1.2395	1.3261	1.18	1.5595	1.3714
1.2954	1.4849	1.2421	1.3655	1.2258	1.2548	1.2863	1.2603	1.3081	1.1611	1.553	1.3836
1.3262	1.4931	1.2435	1.3984	1.2515	1.2539	1.2549	1.2476	1.3014	1.155	1.5382	1.3571
1.3204	1.4896	1.2515	1.3766	1.2498	1.2509	1.2534	1.2213	1.3219	1.1519	1.5832	1.375
1.3113	1.4757	1.2455	1.3566	1.2104	1.2623	1.2852	1.2044	1.281	1.1837	1.572	1.3732
1.3095	1.4672	1.2613	1.3617	1.2722	1.2785	1.2584	1.2399	1.2915	1.1489	1.5862	1.412
1.3252	1.5082	1.2668	1.3639	1.2676	1.2804	1.268	1.2523	1.3051	1.1794	1.5589	1.3196
1.3094	1.4813	1.254	1.3751	1.2677	1.282	1.2587	1.2199	1.3004	1.1708	1.5675	1.3113
1.2996	1.4914	1.2457	1.3575	1.2397	1.2838	1.2439	1.2153	1.3197	1.1542	1.5673	1.3704
1.3224	1.4898	1.2337	1.338	1.2512	1.2967	1.2682	1.2376	1.2911	1.1343	1.5789	1.4072
1.2733	1.5062	1.2518	1.3509	1.2459	1.2913	1.2942	1.2911	1.3117	1.1764	1.5525	1.3995
1.3362	1.4741	1.273	1.358	1.2369	1.2769	1.2615	1.2303	1.3302	1.1403	1.5638	1.394
1.2946	1.4991	1.2428	1.3463	1.2519	1.2958	1.2188	1.2426	1.3179	1.1711	1.5462	1.3952
1.3074	1.4629	1.269	1.353	1.2635	1.2524	1.3397	1.2438	1.32	1.2143	1.5317	1.3763
1.3061	1.4809	1.2485	1.3525	1.2139	1.2701	1.301	1.2024	1.3232	1.1224	1.5593	1.3922
1.3109	1.4781	1.2514	1.344	1.2449	1.2673	1.2909	1.2418	1.2722	1.173	1.5608	1.375
1.2933	1.4878	1.2328	1.3713	1.2585	1.2719	1.3107	1.2214	1.3255	1.1872	1.5624	1.3217
1.3083	1.4779	1.2375	1.3715	1.2555	1.2808	1.298	1.2696	1.2842	1.1715	1.5778	1.3568
1.3193	1.4791	1.2358	1.3483	1.253	1.2731	1.3283	1.2491	1.2817	1.1567	1.5664	1.3785
1.3044	1.4736	1.2205	1.3421	1.2635	1.2568	1.2779	1.2235	1.302	1.1506	1.5727	1.3842
1.2597	1.4593	1.2178	1.3475	1.2499	1.2876	1.2611	1.2597	1.3313	1.1645	1.5769	1.3386
1.2672	1.4601	1.2067	1.3482	1.2594	1.2657	1.3082	1.238	1.2891	1.1643	1.5719	1.357
1.2914	1.4358	1.278	1.2843	1.2386	1.2742	1.2629	1.2022	1.3313	1.1446	1.5548	1.3642
1.2423	1.507	1.2488	1.2839	1.2699	1.305	1.3196	1.2286	1.323	1.1723	1.5467	1.3797
1.2584	1.4833	1.2731	1.3152	1.249	1.2866	1.2677	1.2174	1.3194	1.137	1.5734	1.4173
1.3116	1.4799	1.2525	1.3779	1.2163	1.2762	1.2846	1.2516	1.3184	1.1446	1.5692	1.4018
1.3036	1.4841	1.2783	1.4271	1.2303	1.2958	1.2887	1.2157	1.3254	1.1667	1.585	1.3868
1.2959	1.4805	1.1678	1.3932	1.2414	1.2823	1.2428	1.2459	1.3102	1.1544	1.5542	1.3971
1.2991	1.4756	1.2182	1.3786	1.2631	1.2966	1.2582	1.2536	1.3094	1.1551	1.5587	1.3269
1.2896	1.4945	1.2346	1.3257	1.2583	1.2615	1.2789	1.2216	1.2876	1.1455	1.5629	1.3767
1.3117	1.4906	1.2722	1.324	1.2334	1.2704	1.299	1.2162	1.3224	1.1601	1.5727	1.3896
1.3073	1.4836	1.2413	1.3189	1.2584	1.275	1.244	1.2549	1.3022	1.1656	1.5957	1.4007
1.3013	1.4798	1.2326	1.349	1.2257	1.2801	1.2905	1.2519	1.2773	1.1201	1.5559	1.3676
1.2841	1.4835	1.2671	1.3569	1.2576	1.2766	1.2901	1.1844	1.3016	1.1819	1.5712	1.3923
1.2996	1.5045	1.2529	1.3811	1.2565	1.2643	1.2709	1.2086	1.2736	1.1743	1.541	1.341
1.3152	1.4787	1.2435	1.3614	1.2468	1.266	1.2398	1.2413	1.2988	1.1427	1.5567	1.3625
1.3073	1.4595	1.2799	1.3878	1.2562	1.2477	1.2799	1.2414	1.315	1.146	1.5247	1.3789
1.3001	1.4951	1.2251	1.3495	1.2564	1.2756	1.2665	1.2578	1.3012	1.1827	1.5709	1.348
1.2842	1.4726	1.2618	1.3325	1.2381	1.2739	1.2638	1.2355	1.3142	1.1438	1.5637	1.3375
1.3028	1.4929	1.2364	1.3791	1.2533	1.2602	1.2655	1.2369	1.2861	1.1688	1.5724	1.3796
1.315	1.4575	1.215	1.3577	1.2583	1.2699	1.2702	1.2135	1.3095	1.1551	1.5642	1.3589
1.324	1.4958	1.2419	1.3645	1.2626	1.2987	1.2447	1.2166	1.2961	1.1593	1.5566	1.3781
1.3113	1.4838	1.2098	1.3415	1.2355	1.3024	1.284	1.2651	1.3209	1.1547	1.5704	1.3588
1.3405	1.4859	1.2224	1.3564	1.2242	1.2652	1.2691	1.2226	1.3177	1.1365	1.592	1.3877
1.3115	1.4754	1.2263	1.3245	1.2774	1.2759	1.2551	1.2319	1.3138	1.1046	1.5698	1.3843
1.3097	1.4983	1.2399	1.2554	1.2299	1.2972	1.2627	1.2672	1.3195	1.1744	1.5708	1.3282
1.2803	1.4728	1.2457	1.2834	1.2362	1.2716	1.2584	1.2148	1.2831	1.1393	1.5642	1.3765
1.3344	1.4857	1.274	1.3265	1.2049	1.267	1.2973	1.2375	1.3075	1.1543	1.5609	1.3995
1.3273	1.4908	1.2784	1.3825	1.2184	1.2858	1.3036	1.2547	1.2911	1.1631	1.5816	1.3257
1.3548	1.5005	1.2461	1.4133	1.2007	1.2615	1.3017	1.2265	1.2893	1.1406	1.5832	1.3799
1.2986	1.4713	1.2598	1.3931	1.2231	1.2797	1.2664	1.2698	1.3573	1.1658	1.5602	1.3665
1.3039	1.5109	1.2129	1.3746	1.2171	1.2597	1.2725	1.1963	1.2793	1.1654	1.581	1.3594
1.3001	1.4759	1.2543	1.3656	1.2683	1.2404	1.276	1.2179	1.3116	1.1644	1.5629	1.3707
1.3015	1.4746	1.215	1.3662	1.252	1.2927	1.2946	1.2051	1.3048	1.1652	1.5653	1.3612
1.2976	1.4987	1.1651	1.3702	1.2439	1.2808	1.2355	1.2519	1.2943	1.1551	1.5668	1.3429
1.3376	1.497	1.2704	1.366	1.2504	1.2784	1.2469	1.2376	1.305	1.1853	1.5486	1.3421
1.2969	1.4927	1.2515	1.3251	1.2624	1.26	1.2823	1.2384	1.3321	1.1803	1.5943	1.3603
1.3482	1.4821	1.2364	1.3322	1.2627	1.2995	1.2633	1.2126	1.2839	1.1798	1.5386	1.3916
1.2952	1.4941	1.2184	1.3416	1.252	1.2695	1.2573	1.2404	1.3445	1.2271	1.5917	1.3814
1.2914	1.4595	1.3087	1.3542	1.2686	1.3136	1.2618	1.2428	1.291	1.1717	1.5698	1.3693
1.354	1.5007	1.2587	1.3932	1.2239	1.2914	1.2825	1.2293	1.3088	1.1983	1.5599	1.3442
1.3038	1.4906	1.2522	1.3405	1.2629	1.2873	1.2458	1.2696	1.2967	1.1431	1.5629	1.3316
1.2948	1.485	1.2566	1.2794	1.2655	1.27	1.2691	1.2168	1.2979	1.142	1.5889	1.3806
1.3177	1.4774	1.233	1.2339	1.2555	1.2332	1.27	1.2117	1.3003	1.1396	1.5624	1.3796
1.3028	1.4973	1.2608	1.3025	1.2558	1.212	1.2729	1.2057	1.3287	1.1864	1.5394	1.331
1.3136	1.492	1.2468	1.3739	1.2503	1.2602	1.2853	1.2584	1.3142	1.1595	1.5633	1.3641
1.3132	1.4862	1.2238	1.4	1.2386	1.2287	1.2625	1.2401	1.2941	1.1748	1.5472	1.3893
1.3215	1.4956	1.2019	1.4006	1.2497	1.2697	1.3066	1.2296	1.3391	1.1438	1.5907	1.3752
