# Supplementary material for: How to Sync to the Beat of a Persistent Fractal Metronome without Falling Off the Treadmill?
Source: PLoS One. 2015 Jul 31;10(7):e0134148. doi: 10.1371/journal.pone.0134148 (PMC4521716; doi:10.1371/journal.pone.0134148)
Supplement: S1 Dataset — (ZIP) [file pone.0134148.s001.zip › Roerdinketal_PLoSONE_SupplementaryMaterial/SL_UC]

1.3113	1.4643	1.2475	1.3652	1.2569	1.2768	1.2525	1.2245	1.2823	1.172	1.6121	1.3579
1.3216	1.4718	1.2773	1.3315	1.2165	1.2596	1.2923	1.2217	1.3159	1.1601	1.5827	1.3576
1.3581	1.4817	1.2563	1.3652	1.246	1.2545	1.2651	1.2234	1.2984	1.1682	1.5703	1.3581
1.3196	1.4522	1.2748	1.3526	1.2668	1.2787	1.2426	1.1971	1.2963	1.1381	1.5758	1.4037
1.3005	1.4868	1.2323	1.3691	1.282	1.2885	1.2795	1.2185	1.2832	1.1989	1.5712	1.4109
1.3252	1.4756	1.2633	1.3657	1.2467	1.2598	1.2336	1.2368	1.2894	1.169	1.5916	1.3509
1.3264	1.4999	1.2401	1.3366	1.2537	1.2521	1.2733	1.2567	1.2993	1.1622	1.5946	1.3376
1.3332	1.4873	1.2986	1.3581	1.237	1.2665	1.2805	1.2567	1.2995	1.1501	1.5856	1.3793
1.2912	1.4551	1.28	1.4037	1.256	1.239	1.2441	1.2432	1.3183	1.1534	1.5376	1.3678
1.3325	1.4883	1.1791	1.3795	1.2493	1.2686	1.2517	1.2678	1.2479	1.1605	1.5965	1.3708
1.31	1.4635	1.2274	1.3788	1.2448	1.2904	1.2842	1.2534	1.3076	1.1529	1.5727	1.3873
1.3278	1.4783	1.2535	1.3905	1.2456	1.2696	1.2866	1.2271	1.2963	1.1835	1.5473	1.3449
1.2918	1.4713	1.2541	1.4437	1.2829	1.2608	1.2742	1.2558	1.2669	1.1443	1.5607	1.3842
1.3346	1.4762	1.2821	1.3506	1.2527	1.2479	1.2645	1.2093	1.3018	1.156	1.5542	1.3321
1.3264	1.4586	1.2708	1.3381	1.2161	1.2575	1.2795	1.2731	1.2744	1.1874	1.5965	1.4137
1.3368	1.4641	1.2115	1.2972	1.2464	1.2456	1.2415	1.241	1.2819	1.1668	1.5642	1.4365
1.3428	1.4791	1.2245	1.3977	1.2538	1.2802	1.2581	1.2001	1.2744	1.1704	1.5616	1.4013
1.347	1.4617	1.2106	1.3656	1.2602	1.3069	1.2658	1.2134	1.2991	1.1642	1.569	1.3647
1.3305	1.4454	1.2513	1.3674	1.2562	1.2752	1.2568	1.2016	1.3009	1.159	1.5649	1.3702
1.3265	1.4675	1.1995	1.3246	1.2344	1.3119	1.2442	1.201	1.296	1.1435	1.5529	1.3618
1.3281	1.4743	1.2793	1.3416	1.2724	1.2861	1.2336	1.2046	1.2989	1.1554	1.5835	1.3542
1.3191	1.4852	1.2121	1.3524	1.2215	1.2578	1.2655	1.2151	1.3077	1.1639	1.5521	1.4122
1.2961	1.4583	1.2404	1.4004	1.2171	1.2659	1.2637	1.2106	1.3104	1.1625	1.5476	1.3958
1.3484	1.4669	1.2529	1.3593	1.2752	1.2921	1.2382	1.2098	1.3172	1.1837	1.5664	1.3428
1.3355	1.4801	1.2583	1.3627	1.25	1.2832	1.2962	1.262	1.2685	1.1681	1.552	1.367
1.308	1.4577	1.2451	1.3604	1.2187	1.2644	1.2641	1.2065	1.3243	1.1684	1.5619	1.3316
1.3145	1.4927	1.2192	1.3215	1.2381	1.3291	1.2666	1.2557	1.3168	1.173	1.5832	1.3868
1.3211	1.5017	1.2313	1.3804	1.2445	1.26	1.2891	1.2013	1.295	1.1489	1.5642	1.3603
1.3645	1.5052	1.2702	1.3222	1.2512	1.2852	1.2464	1.2343	1.3031	1.1493	1.5917	1.4092
1.3203	1.4738	1.2655	1.3791	1.2563	1.2858	1.2951	1.2141	1.3078	1.1645	1.5737	1.3648
1.2914	1.4963	1.2149	1.3333	1.238	1.2639	1.2266	1.2025	1.3098	1.1576	1.5893	1.3836
1.3025	1.4785	1.2794	1.3568	1.261	1.278	1.2787	1.2666	1.3192	1.1799	1.562	1.3582
1.3215	1.4747	1.224	1.3132	1.251	1.2758	1.2763	1.2579	1.3266	1.1638	1.572	1.3931
1.3336	1.5145	1.258	1.347	1.2423	1.2589	1.2527	1.218	1.2981	1.1426	1.5779	1.3796
1.3164	1.4928	1.2067	1.3399	1.231	1.2592	1.256	1.2682	1.3122	1.156	1.5895	1.3711
1.2822	1.5009	1.2627	1.3602	1.2237	1.3072	1.2654	1.2185	1.313	1.1833	1.5796	1.3636
1.3026	1.4868	1.2286	1.3655	1.2837	1.2477	1.2753	1.2222	1.2736	1.1601	1.5751	1.3748
1.3493	1.5225	1.2356	1.3579	1.2226	1.2538	1.2693	1.2369	1.3224	1.164	1.5714	1.4262
1.297	1.4769	1.2415	1.3663	1.2397	1.2986	1.2662	1.2697	1.3164	1.1606	1.5859	1.3679
1.3285	1.4617	1.2514	1.3606	1.2328	1.2644	1.2778	1.2499	1.3134	1.1479	1.5905	1.3633
1.3214	1.5263	1.2295	1.3347	1.2584	1.2601	1.28	1.2689	1.2946	1.1611	1.5912	1.3741
1.3362	1.4822	1.2267	1.3545	1.255	1.2841	1.2621	1.2297	1.2797	1.1705	1.5751	1.3644
1.3319	1.4787	1.2554	1.3286	1.2527	1.2239	1.3068	1.2607	1.3052	1.1727	1.5648	1.3521
1.349	1.4613	1.2058	1.3561	1.2453	1.25	1.2302	1.2636	1.3268	1.2019	1.5781	1.3742
1.3471	1.4785	1.2447	1.3526	1.2421	1.2701	1.2774	1.2307	1.3217	1.1393	1.6042	1.3917
1.3483	1.4562	1.2251	1.336	1.2591	1.2778	1.282	1.2079	1.328	1.1442	1.5674	1.385
1.3229	1.4678	1.2415	1.3167	1.2494	1.2326	1.2615	1.2481	1.2689	1.1919	1.5751	1.4185
1.3577	1.4884	1.2369	1.3832	1.257	1.3016	1.3036	1.2234	1.3118	1.191	1.5646	1.3966
1.3539	1.4683	1.2174	1.377	1.2689	1.2875	1.2581	1.2754	1.258	1.171	1.5739	1.3639
1.3472	1.4563	1.233	1.3719	1.252	1.2697	1.2871	1.2522	1.3155	1.1665	1.5794	1.3892
1.3561	1.4844	1.2474	1.3441	1.2662	1.259	1.2501	1.2457	1.3037	1.1472	1.5836	1.3842
1.2895	1.4422	1.2218	1.321	1.2692	1.2634	1.2783	1.2495	1.2822	1.2015	1.5931	1.3783
1.3294	1.4672	1.2388	1.337	1.2485	1.2571	1.2642	1.2179	1.296	1.1545	1.5943	1.356
1.3314	1.4717	1.2449	1.357	1.2617	1.2879	1.2747	1.245	1.2553	1.137	1.5909	1.3682
1.3511	1.4762	1.2201	1.3557	1.2369	1.2771	1.2296	1.2489	1.3129	1.1892	1.5973	1.361
1.324	1.4535	1.2098	1.3402	1.2271	1.2496	1.2723	1.243	1.2542	1.1659	1.5858	1.4115
1.3164	1.4967	1.2445	1.3783	1.2642	1.2906	1.2281	1.216	1.2938	1.1609	1.5879	1.4007
1.2988	1.4713	1.2237	1.3867	1.2373	1.2532	1.2701	1.2457	1.2735	1.1117	1.5462	1.3249
1.3288	1.47	1.2495	1.3773	1.2517	1.2779	1.2743	1.2357	1.2844	1.1577	1.5465	1.3954
1.3413	1.4944	1.2201	1.3469	1.2468	1.2626	1.2821	1.1831	1.3067	1.182	1.5256	1.4321
1.3081	1.4849	1.226	1.3342	1.2398	1.2988	1.2991	1.2559	1.2613	1.1566	1.5717	1.3986
1.3031	1.4791	1.2595	1.3429	1.2386	1.2633	1.285	1.2121	1.2749	1.1648	1.5824	1.3588
1.3089	1.4658	1.2025	1.3841	1.2659	1.2674	1.3231	1.2601	1.3227	1.1675	1.553	1.3747
1.3148	1.4729	1.2487	1.363	1.2348	1.2584	1.2416	1.2175	1.2831	1.1604	1.5648	1.3817
1.307	1.4465	1.2478	1.3485	1.2221	1.2696	1.2551	1.1939	1.283	1.1492	1.5555	1.367
1.3007	1.4848	1.2452	1.3775	1.2635	1.2796	1.2918	1.2487	1.3222	1.1699	1.5709	1.3548
1.3441	1.4696	1.2115	1.3441	1.276	1.2836	1.2931	1.2098	1.3511	1.1672	1.5548	1.3662
1.3071	1.4766	1.2706	1.3389	1.2759	1.2751	1.2558	1.2337	1.2857	1.1742	1.5613	1.3617
1.3395	1.4824	1.2275	1.3626	1.2503	1.2716	1.2708	1.2101	1.3092	1.153	1.5646	1.348
1.2847	1.4637	1.2586	1.3707	1.2419	1.267	1.2541	1.217	1.2836	1.1551	1.5537	1.3592
1.2959	1.4769	1.2324	1.3705	1.2561	1.2616	1.2638	1.2039	1.2898	1.1589	1.5659	1.3982
1.3107	1.496	1.2733	1.3351	1.2822	1.3012	1.2824	1.2687	1.2874	1.1697	1.5919	1.3855
1.3513	1.4703	1.2209	1.3411	1.2406	1.2887	1.2448	1.196	1.2596	1.1442	1.5784	1.3515
1.3302	1.4744	1.2455	1.3662	1.2729	1.2802	1.2261	1.2648	1.318	1.1768	1.5692	1.3886
1.3015	1.4821	1.2441	1.4188	1.2257	1.2371	1.2579	1.2264	1.2842	1.1547	1.5738	1.3441
1.3321	1.4748	1.2399	1.3805	1.2343	1.2904	1.2316	1.215	1.3077	1.1468	1.5922	1.3616
1.3248	1.4496	1.2174	1.3773	1.2526	1.2922	1.2398	1.2706	1.2538	1.1174	1.6013	1.344
1.3296	1.4914	1.2161	1.3328	1.2335	1.2624	1.3093	1.2627	1.293	1.1623	1.5897	1.3503
1.2882	1.4588	1.2145	1.3317	1.2631	1.2827	1.2608	1.2562	1.3004	1.1405	1.6093	1.3716
1.2854	1.4974	1.232	1.3796	1.2391	1.2447	1.2824	1.208	1.2831	1.1769	1.5778	1.3899
1.3472	1.4963	1.2361	1.3547	1.2542	1.2673	1.2905	1.2464	1.2792	1.1574	1.5717	1.359
1.3393	1.4763	1.2346	1.3381	1.222	1.2766	1.2779	1.2233	1.2963	1.1904	1.5788	1.3117
1.3247	1.4726	1.2146	1.3868	1.2554	1.2726	1.2802	1.2435	1.2874	1.1657	1.556	1.3618
1.2898	1.4589	1.1845	1.3809	1.255	1.2751	1.2999	1.2265	1.2629	1.1521	1.5523	1.3631
1.2794	1.4894	1.217	1.3653	1.2542	1.2903	1.3001	1.225	1.3124	1.1559	1.5569	1.3446
1.2706	1.4842	1.1767	1.3592	1.239	1.3044	1.2828	1.2377	1.3361	1.1698	1.5555	1.3414
1.3266	1.4464	1.2603	1.3818	1.2322	1.2835	1.2761	1.2298	1.2607	1.145	1.5753	1.3719
1.3108	1.4765	1.1404	1.3946	1.2578	1.2671	1.3012	1.2486	1.2681	1.161	1.5681	1.3494
1.3067	1.461	1.2099	1.388	1.2607	1.2612	1.2627	1.2725	1.2764	1.168	1.5726	1.3995
1.3088	1.4776	1.2458	1.3921	1.24	1.2842	1.2805	1.2247	1.2834	1.1531	1.559	1.3563
1.319	1.4884	1.225	1.3931	1.2419	1.28	1.2647	1.2134	1.2733	1.153	1.5923	1.3787
1.3352	1.4822	1.2488	1.3655	1.2439	1.2781	1.2801	1.2487	1.2527	1.1708	1.5575	1.3656
1.3284	1.5156	1.2448	1.3929	1.2491	1.2654	1.2849	1.2316	1.2916	1.17	1.5864	1.3646
1.3243	1.4665	1.2395	1.403	1.2507	1.2888	1.3062	1.1996	1.2777	1.1795	1.5836	1.3918
1.3225	1.4631	1.1935	1.3463	1.24	1.308	1.2732	1.2485	1.2494	1.1774	1.5701	1.3844
1.3071	1.4568	1.2489	1.3519	1.2355	1.281	1.2781	1.2385	1.2899	1.1292	1.5639	1.3563
1.3328	1.4623	1.248	1.3915	1.2426	1.2975	1.2973	1.2005	1.2634	1.1608	1.5563	1.3517
1.3217	1.4601	1.1978	1.3773	1.2532	1.241	1.2676	1.2378	1.3175	1.1341	1.5775	1.3558
1.3461	1.4539	1.2151	1.4035	1.2744	1.2828	1.2537	1.1796	1.3061	1.1545	1.5552	1.3606
1.3325	1.4774	1.2228	1.3568	1.2368	1.2248	1.2731	1.2029	1.294	1.1501	1.567	1.3966
1.2903	1.4606	1.2516	1.3806	1.2243	1.2745	1.2147	1.2359	1.2878	1.1281	1.5667	1.352
1.3123	1.4796	1.204	1.4133	1.2771	1.2669	1.2993	1.2351	1.2927	1.146	1.5926	1.3707
1.302	1.4748	1.232	1.3742	1.2803	1.2905	1.2581	1.2295	1.2741	1.1683	1.5627	1.343
1.2947	1.462	1.2167	1.3844	1.265	1.2773	1.2855	1.2216	1.314	1.1634	1.5472	1.337
1.3298	1.4863	1.2065	1.3512	1.2399	1.2583	1.2916	1.2488	1.2523	1.1582	1.5725	1.3741
1.3145	1.4774	1.2021	1.3818	1.2611	1.2912	1.2592	1.2188	1.2934	1.201	1.5783	1.3946
1.3004	1.4716	1.2556	1.3639	1.2474	1.2927	1.3192	1.2323	1.2862	1.1479	1.5731	1.358
1.2986	1.4682	1.2085	1.3415	1.2483	1.2817	1.2463	1.2323	1.3184	1.1428	1.5271	1.3807
1.3104	1.4866	1.2396	1.351	1.2309	1.3179	1.275	1.2092	1.2997	1.1542	1.5235	1.3859
1.2938	1.4728	1.193	1.3452	1.2817	1.2768	1.2756	1.2409	1.304	1.1556	1.558	1.3753
1.3038	1.4958	1.2219	1.3577	1.255	1.2733	1.2901	1.2607	1.2725	1.1802	1.5707	1.3432
1.3154	1.4735	1.2114	1.3622	1.2582	1.2756	1.2911	1.225	1.2972	1.1841	1.5728	1.3742
1.3075	1.4795	1.2298	1.3348	1.2457	1.274	1.241	1.2497	1.3106	1.1715	1.6007	1.4035
1.314	1.4757	1.2536	1.3763	1.2662	1.2961	1.2802	1.2171	1.2987	1.1596	1.5556	1.3661
1.3035	1.5125	1.2197	1.3526	1.2663	1.2708	1.2789	1.2437	1.3092	1.1449	1.5524	1.3637
1.296	1.4875	1.2106	1.3788	1.2434	1.3233	1.2872	1.2382	1.3157	1.1487	1.567	1.3563
1.3099	1.4835	1.2044	1.3893	1.2293	1.3151	1.2817	1.2309	1.2724	1.1635	1.5514	1.3436
1.2915	1.4972	1.2128	1.3828	1.2612	1.2611	1.2686	1.2905	1.3161	1.1573	1.5624	1.3827
1.3178	1.5011	1.2454	1.3757	1.2639	1.264	1.2827	1.2156	1.2749	1.1719	1.5565	1.3639
1.3138	1.4707	1.2238	1.3681	1.2451	1.2976	1.2801	1.2471	1.2927	1.17	1.5766	1.3526
1.2855	1.468	1.2336	1.3705	1.2637	1.2579	1.2667	1.2279	1.301	1.1339	1.5488	1.3965
1.2961	1.4741	1.2276	1.3453	1.2298	1.2828	1.2736	1.2086	1.3197	1.1414	1.5688	1.3559
1.3341	1.4899	1.192	1.3677	1.247	1.305	1.2591	1.2429	1.2936	1.1694	1.5493	1.3399
1.3013	1.4616	1.2205	1.3702	1.2622	1.2879	1.2916	1.2204	1.2991	1.1416	1.5745	1.363
1.3151	1.5016	1.2174	1.3585	1.2634	1.2771	1.2236	1.2283	1.2851	1.1494	1.5837	1.3829
1.2683	1.4957	1.237	1.3765	1.2646	1.2933	1.2849	1.2285	1.2971	1.1671	1.5581	1.3807
1.2969	1.4853	1.1941	1.3851	1.2622	1.2812	1.2695	1.2273	1.3291	1.1385	1.5502	1.3587
1.3207	1.5026	1.1996	1.3843	1.2751	1.2432	1.2349	1.2236	1.2624	1.1964	1.5689	1.3876
1.3007	1.5179	1.1705	1.3313	1.2535	1.2605	1.2747	1.2144	1.2862	1.1823	1.5576	1.3975
1.3021	1.5076	1.2047	1.3821	1.2544	1.2712	1.2675	1.2329	1.3213	1.1867	1.5674	1.3392
1.2886	1.4683	1.2142	1.3809	1.2745	1.2303	1.2557	1.2341	1.2967	1.1547	1.5484	1.3307
1.3131	1.4906	1.2031	1.3652	1.2634	1.2572	1.2563	1.2313	1.2942	1.147	1.5666	1.3918
1.3156	1.4628	1.2034	1.3564	1.2313	1.2816	1.2561	1.248	1.2874	1.164	1.5555	1.3644
1.3024	1.4926	1.2142	1.356	1.2504	1.2597	1.2711	1.2313	1.307	1.1613	1.5564	1.3716
1.3303	1.4632	1.2573	1.3781	1.2869	1.2777	1.2542	1.1975	1.2818	1.1468	1.5799	1.3743
1.3039	1.4654	1.2154	1.346	1.2303	1.2565	1.2321	1.2224	1.3054	1.1144	1.5393	1.3972
1.3095	1.4892	1.2264	1.3227	1.2484	1.251	1.2355	1.227	1.3087	1.1783	1.5773	1.3559
1.2876	1.5006	1.2679	1.3844	1.2732	1.2317	1.2817	1.2187	1.3037	1.1572	1.5645	1.3382
1.3307	1.4685	1.2095	1.3686	1.2388	1.2476	1.2383	1.1937	1.2879	1.1687	1.5563	1.3845
1.3497	1.4831	1.2148	1.3258	1.2407	1.2775	1.2722	1.2481	1.3047	1.1682	1.5566	1.4044
1.3202	1.5056	1.2726	1.3331	1.2567	1.2835	1.2822	1.2252	1.2948	1.1671	1.5486	1.3896
1.3281	1.4615	1.201	1.3686	1.2624	1.2228	1.2533	1.227	1.2997	1.1618	1.563	1.3451
1.2901	1.5196	1.2606	1.3738	1.2471	1.2659	1.2547	1.23	1.317	1.1542	1.5649	1.3704
1.3279	1.4639	1.169	1.3986	1.2427	1.2184	1.2652	1.2159	1.2787	1.1678	1.5944	1.3727
1.2902	1.4715	1.2684	1.3893	1.24	1.2504	1.2494	1.1715	1.3176	1.1767	1.5681	1.3512
1.26	1.4676	1.1834	1.3734	1.2377	1.2561	1.28	1.2404	1.2876	1.1942	1.5836	1.3907
1.2804	1.5049	1.2382	1.3811	1.2313	1.2746	1.2403	1.2109	1.2883	1.128	1.5633	1.3558
1.2677	1.5005	1.1933	1.389	1.2772	1.2384	1.2927	1.2095	1.2864	1.1521	1.589	1.3722
1.2827	1.4578	1.209	1.3825	1.238	1.2718	1.2855	1.193	1.3207	1.1785	1.5221	1.3873
1.2807	1.4941	1.2403	1.3982	1.2663	1.2742	1.2806	1.2199	1.2848	1.1767	1.5745	1.3586
1.2948	1.4787	1.1894	1.378	1.2566	1.2607	1.2656	1.2242	1.2834	1.176	1.5565	1.3419
1.2954	1.4718	1.196	1.3453	1.234	1.2765	1.2808	1.2111	1.256	1.1911	1.5571	1.4143
1.3469	1.4708	1.2362	1.3321	1.2382	1.275	1.2638	1.2596	1.2818	1.1632	1.5651	1.3584
1.3262	1.4854	1.1972	1.3438	1.2548	1.248	1.2867	1.221	1.294	1.2157	1.5802	1.3696
1.3093	1.4686	1.2543	1.3709	1.2589	1.2865	1.2683	1.2376	1.3293	1.157	1.5899	1.3653
1.3187	1.4812	1.2018	1.3471	1.2607	1.2785	1.2465	1.1653	1.2871	1.1865	1.5842	1.3496
1.3167	1.4706	1.2192	1.3533	1.2535	1.2025	1.2715	1.2234	1.2874	1.1671	1.5986	1.355
1.3324	1.4841	1.1805	1.3367	1.2733	1.3189	1.2142	1.2385	1.2953	1.1672	1.5694	1.3725
1.3006	1.4796	1.2519	1.3566	1.2656	1.2515	1.2711	1.2125	1.3338	1.1874	1.5762	1.3184
1.3197	1.4722	1.1978	1.3542	1.2739	1.2746	1.2897	1.2522	1.2848	1.1755	1.5926	1.3433
1.3474	1.4776	1.2222	1.3629	1.2628	1.2544	1.2493	1.2177	1.285	1.1418	1.5716	1.3945
1.3395	1.4481	1.2105	1.373	1.2516	1.2778	1.2787	1.2678	1.3568	1.1649	1.5459	1.3681
1.3063	1.4963	1.1942	1.382	1.2612	1.2675	1.2316	1.1907	1.3348	1.1626	1.589	1.3618
1.3226	1.46	1.2339	1.3675	1.2435	1.2583	1.2601	1.2178	1.333	1.1535	1.5966	1.3788
1.3	1.4956	1.214	1.3469	1.2469	1.2476	1.258	1.2029	1.2937	1.1543	1.589	1.3487
1.3136	1.4716	1.2587	1.3561	1.2429	1.2511	1.2232	1.2194	1.3259	1.1673	1.5513	1.3698
1.297	1.4811	1.1654	1.3831	1.2552	1.22	1.2737	1.2314	1.3198	1.1649	1.5778	1.3681
1.3005	1.4899	1.2483	1.3914	1.234	1.2565	1.2399	1.1813	1.3016	1.1535	1.6017	1.3512
1.2825	1.4689	1.2384	1.3816	1.2474	1.2545	1.2423	1.2261	1.3091	1.1586	1.5537	1.3752
1.282	1.4806	1.189	1.3762	1.2357	1.2537	1.2589	1.2674	1.296	1.1556	1.585	1.4186
1.3132	1.4634	1.2362	1.3431	1.249	1.2653	1.2471	1.2146	1.3163	1.1332	1.5552	1.4262
1.3278	1.4905	1.22	1.4002	1.2575	1.258	1.2403	1.2093	1.2868	1.1777	1.5613	1.3731
1.3144	1.4649	1.2292	1.3805	1.258	1.2421	1.2516	1.2339	1.269	1.1388	1.5511	1.3597
1.2983	1.4799	1.2288	1.3814	1.2349	1.2438	1.2191	1.2305	1.2719	1.1436	1.5802	1.3882
1.3315	1.5001	1.2245	1.3658	1.2837	1.2605	1.2589	1.2703	1.3346	1.1858	1.5653	1.3725
1.3238	1.4688	1.2135	1.366	1.2343	1.2412	1.2875	1.2381	1.2842	1.1378	1.5842	1.371
1.2914	1.4574	1.2014	1.3865	1.2603	1.2327	1.242	1.2609	1.2987	1.1555	1.5777	1.4137
1.3078	1.4634	1.2056	1.295	1.2574	1.2266	1.2731	1.2106	1.2738	1.1683	1.5644	1.4195
1.3234	1.4846	1.2211	1.2887	1.2542	1.2246	1.29	1.2631	1.3252	1.1548	1.557	1.4022
1.2923	1.4524	1.2553	1.3067	1.2391	1.2476	1.2699	1.2359	1.2667	1.1359	1.5851	1.3759
1.3388	1.4826	1.1871	1.3367	1.2648	1.256	1.2393	1.2157	1.2679	1.1458	1.5516	1.3837
1.3322	1.4653	1.2184	1.3419	1.2506	1.265	1.2724	1.231	1.2961	1.145	1.5784	1.3452
1.3211	1.4504	1.2345	1.3787	1.2568	1.2364	1.2405	1.2453	1.2954	1.1433	1.5834	1.3694
1.3046	1.4979	1.2013	1.3553	1.2336	1.2634	1.2521	1.2465	1.283	1.1597	1.5694	1.3668
1.3034	1.4785	1.2603	1.4038	1.2302	1.2515	1.2545	1.2235	1.297	1.2008	1.5771	1.3378
1.3055	1.4717	1.2031	1.3739	1.241	1.2788	1.2434	1.1849	1.2763	1.1559	1.5785	1.3352
1.3089	1.4777	1.2165	1.3691	1.2612	1.2579	1.2453	1.2436	1.2938	1.1613	1.5717	1.4114
1.2999	1.4641	1.2262	1.3674	1.2622	1.2637	1.2367	1.2063	1.3134	1.1738	1.5762	1.384
1.3141	1.4912	1.2353	1.379	1.2378	1.2519	1.2978	1.2336	1.2784	1.169	1.5528	1.4145
1.2724	1.4871	1.2094	1.3491	1.2675	1.2712	1.2127	1.2206	1.2994	1.1415	1.5755	1.3886
1.3133	1.4587	1.2197	1.3301	1.2584	1.2307	1.2515	1.1918	1.2687	1.1888	1.566	1.3966
1.3363	1.4565	1.2202	1.3243	1.254	1.2461	1.2773	1.2348	1.321	1.1678	1.5842	1.352
1.3541	1.4775	1.2298	1.3425	1.2698	1.2376	1.2448	1.2108	1.2868	1.1714	1.5766	1.3715
1.3546	1.4953	1.2183	1.3345	1.2416	1.2368	1.2678	1.1995	1.2889	1.1581	1.5613	1.3951
1.2919	1.466	1.2472	1.3846	1.2518	1.2658	1.2745	1.1803	1.295	1.1264	1.5828	1.4094
1.3578	1.5042	1.21	1.3933	1.2448	1.2612	1.2779	1.2173	1.3082	1.1476	1.6087	1.3655
1.3433	1.4861	1.2566	1.3544	1.274	1.2238	1.2746	1.2302	1.2611	1.1559	1.5543	1.3665
1.3268	1.4819	1.1908	1.3862	1.2309	1.2571	1.2626	1.2128	1.339	1.2048	1.5704	1.3795
1.3017	1.4846	1.205	1.3508	1.2641	1.2512	1.2638	1.19	1.2691	1.1331	1.5808	1.3226
1.2906	1.4676	1.2334	1.3886	1.2627	1.2754	1.279	1.2729	1.2789	1.1535	1.6113	1.3652
1.2794	1.4755	1.18	1.3875	1.2311	1.2604	1.2855	1.2127	1.293	1.1591	1.5692	1.3959
1.2691	1.4855	1.2049	1.3936	1.2328	1.2629	1.3085	1.204	1.2882	1.1568	1.5705	1.4021
1.3246	1.4758	1.192	1.3915	1.223	1.2558	1.2421	1.2343	1.3013	1.1704	1.5862	1.3819
1.2937	1.4856	1.2224	1.3814	1.2631	1.2783	1.2458	1.1818	1.2801	1.1444	1.5663	1.3946
1.3238	1.4898	1.2031	1.4131	1.2244	1.2614	1.2702	1.2462	1.2859	1.169	1.5654	1.3398
1.3177	1.4736	1.1969	1.3646	1.2312	1.2434	1.2581	1.2326	1.3472	1.1493	1.5702	1.357
1.3091	1.4867	1.2089	1.4115	1.2536	1.2877	1.2777	1.2453	1.2705	1.1682	1.5489	1.3456
1.3099	1.4766	1.2056	1.3739	1.2503	1.2075	1.2681	1.2319	1.275	1.1845	1.5469	1.3681
1.2962	1.5074	1.1846	1.3771	1.265	1.2732	1.2363	1.1922	1.3449	1.1519	1.5648	1.3685
1.2837	1.4644	1.2072	1.3872	1.2588	1.2527	1.2674	1.2469	1.2899	1.1827	1.5673	1.3963
1.2845	1.4765	1.1956	1.3904	1.2563	1.2884	1.2362	1.1855	1.3194	1.1858	1.5711	1.3734
1.2925	1.4917	1.2084	1.3722	1.263	1.2338	1.2792	1.242	1.296	1.1686	1.5705	1.3946
1.309	1.4718	1.2274	1.3905	1.2347	1.2632	1.2679	1.2187	1.3075	1.1122	1.5737	1.3984
1.3314	1.4801	1.2438	1.3622	1.2275	1.2751	1.2617	1.1743	1.3177	1.1364	1.5724	1.381
1.2772	1.4922	1.2212	1.3231	1.2038	1.2646	1.2724	1.2027	1.3284	1.1349	1.5775	1.362
1.3209	1.47	1.1813	1.3599	1.256	1.2599	1.2855	1.2347	1.2936	1.182	1.5813	1.3933
1.3253	1.4783	1.2328	1.3752	1.2445	1.213	1.2365	1.2357	1.3292	1.1656	1.5565	1.3884
1.319	1.4761	1.1831	1.3975	1.2488	1.2646	1.2707	1.2304	1.2952	1.1758	1.6066	1.3563
1.3425	1.4847	1.218	1.375	1.2717	1.2445	1.2756	1.2273	1.3443	1.1641	1.5721	1.3801
1.337	1.4843	1.2263	1.402	1.2801	1.2614	1.233	1.2347	1.3112	1.1824	1.5904	1.3994
1.2962	1.487	1.2182	1.3603	1.2474	1.2607	1.2791	1.2329	1.298	1.1476	1.5729	1.4032
1.3287	1.4785	1.2153	1.3718	1.1925	1.2639	1.2338	1.2426	1.309	1.1492	1.5726	1.3697
1.3001	1.4726	1.2068	1.3945	1.2614	1.2665	1.2736	1.2093	1.3004	1.1754	1.5953	1.3888
1.296	1.4854	1.2332	1.4052	1.2526	1.26	1.2847	1.2296	1.3142	1.1486	1.5559	1.3587
1.3369	1.4546	1.204	1.359	1.2409	1.2586	1.217	1.218	1.2991	1.1843	1.6028	1.3565
1.2998	1.5163	1.2427	1.378	1.2616	1.2413	1.2479	1.2138	1.3209	1.1305	1.5761	1.3624
1.3106	1.4971	1.1868	1.3972	1.2443	1.2926	1.2578	1.191	1.3058	1.1705	1.5698	1.3806
1.2892	1.4785	1.261	1.4057	1.2738	1.2736	1.2673	1.208	1.2982	1.1193	1.5752	1.3947
1.2801	1.4876	1.1853	1.3385	1.242	1.2609	1.2733	1.1982	1.295	1.122	1.5515	1.3693
1.3108	1.4649	1.2	1.3287	1.2684	1.271	1.2788	1.1973	1.2849	1.1555	1.5651	1.3834
1.2811	1.5212	1.2152	1.3612	1.2477	1.2357	1.2864	1.1849	1.326	1.1555	1.5899	1.3503
1.2982	1.4858	1.2243	1.3629	1.2574	1.2475	1.2536	1.2011	1.3255	1.1627	1.5272	1.3813
1.3115	1.4869	1.2052	1.3646	1.2363	1.2477	1.2916	1.1993	1.3196	1.1817	1.5785	1.3924
1.3088	1.4707	1.2342	1.3514	1.2519	1.2468	1.2873	1.1822	1.288	1.1307	1.5251	1.3665
1.3237	1.4779	1.2101	1.3712	1.2597	1.2371	1.2545	1.2219	1.3412	1.1714	1.5605	1.3555
1.3121	1.4916	1.2596	1.3835	1.2349	1.2548	1.2743	1.2239	1.2876	1.1455	1.5919	1.3821
1.3197	1.4928	1.2272	1.3813	1.2787	1.2272	1.2253	1.1876	1.3186	1.1672	1.5715	1.3839
1.3147	1.4872	1.2055	1.3694	1.259	1.2571	1.2799	1.2167	1.3214	1.1856	1.6005	1.3911
1.3189	1.4818	1.1916	1.3487	1.2439	1.262	1.3008	1.2185	1.3265	1.0991	1.5454	1.3603
1.3185	1.4885	1.2398	1.3393	1.2371	1.2241	1.2514	1.2002	1.2659	1.1652	1.5864	1.3549
1.3203	1.4582	1.1922	1.3271	1.2354	1.2093	1.2384	1.2068	1.3075	1.1591	1.5835	1.3648
1.3033	1.489	1.1747	1.3458	1.2438	1.2614	1.2865	1.2301	1.3149	1.1205	1.577	1.3735
1.3325	1.4726	1.2121	1.4091	1.254	1.2594	1.2633	1.215	1.308	1.1791	1.5737	1.3747
1.3578	1.4699	1.2007	1.3492	1.2414	1.2401	1.32	1.2255	1.3224	1.1382	1.537	1.3605
1.3251	1.4931	1.2114	1.366	1.2339	1.2397	1.2787	1.1845	1.2942	1.1787	1.5564	1.369
1.2823	1.4556	1.1963	1.3976	1.2425	1.2552	1.256	1.2245	1.2863	1.1385	1.5616	1.3977
1.2882	1.4809	1.1912	1.3809	1.2571	1.2479	1.26	1.1837	1.3034	1.1687	1.5754	1.384
1.3187	1.4894	1.1696	1.4021	1.2647	1.2212	1.2742	1.2106	1.3144	1.1424	1.5733	1.4048
1.3386	1.4684	1.2326	1.4087	1.2755	1.2451	1.2409	1.1959	1.2998	1.2022	1.5703	1.3834
1.28	1.5101	1.2213	1.3573	1.267	1.2315	1.2583	1.211	1.2789	1.1601	1.571	1.3986
1.2774	1.4479	1.2052	1.3775	1.2221	1.2448	1.2767	1.2094	1.3259	1.1394	1.5757	1.3656
1.2938	1.4927	1.1656	1.396	1.2924	1.2447	1.2521	1.2313	1.3145	1.1672	1.5714	1.373
1.3143	1.484	1.1867	1.381	1.2304	1.2532	1.2517	1.2083	1.3299	1.1581	1.5743	1.3779
1.3357	1.4934	1.1686	1.4423	1.2822	1.2285	1.2888	1.1791	1.3198	1.1352	1.5494	1.3622
1.2937	1.4816	1.249	1.3784	1.25	1.2665	1.2506	1.2475	1.3039	1.1497	1.5691	1.388
1.3233	1.4937	1.2254	1.2802	1.2525	1.2718	1.2894	1.1703	1.2895	1.1669	1.568	1.38
