# Supplementary material for: How to Sync to the Beat of a Persistent Fractal Metronome without Falling Off the Treadmill?
Source: PLoS One. 2015 Jul 31;10(7):e0134148. doi: 10.1371/journal.pone.0134148 (PMC4521716; doi:10.1371/journal.pone.0134148)
Supplement: S1 Dataset — (ZIP) [file pone.0134148.s001.zip › Roerdinketal_PLoSONE_SupplementaryMaterial/SS_02]

1.0361	1.3715	1.0289	1.2122	1.2131	1.0305	1.0676	1.0047	1.1003	1.1385	1.3408	1.2837
1.0554	1.3516	1.0226	1.2209	1.227	1.0242	1.0719	1.036	1.1248	1.1494	1.3207	1.2926
1.0158	1.3274	1.0309	1.1768	1.2334	1.0071	1.0864	1.0175	1.1082	1.1514	1.3125	1.3297
1.0323	1.3452	1.0312	1.1583	1.2428	1.028	1.0791	1.0215	1.0909	1.1398	1.3071	1.3023
1.052	1.3561	1.0454	1.1891	1.2186	1.0165	1.0624	1.0283	1.1014	1.1641	1.3053	1.3339
1.0407	1.3616	1.0376	1.2185	1.2278	1.0351	1.1314	1.065	1.1098	1.1225	1.3196	1.3185
1.0229	1.4017	1.0459	1.1993	1.2115	1.009	1.0879	1.0009	1.1401	1.1523	1.291	1.3366
1.0331	1.3322	0.98984	1.2127	1.2102	1.0272	1.0649	1.0161	1.1076	1.11	1.2915	1.3012
1.039	1.369	0.99968	1.2091	1.2431	1.0358	1.0996	1.0477	1.1052	1.1576	1.3181	1.2895
1.0392	1.3698	1.0032	1.1249	1.2007	1.0466	1.1194	1.0395	1.116	1.1375	1.287	1.308
1.0229	1.3793	1.0066	1.2124	1.2382	1.0332	1.1052	1.0019	1.1044	1.174	1.3088	1.3164
1.0475	1.3439	1.0472	1.1949	1.2106	1.0108	1.0872	1.0347	1.0862	1.1297	1.2823	1.3264
1.0507	1.3584	1.0224	1.2203	1.2396	1.0216	1.067	1.019	1.0944	1.1737	1.3005	1.3255
1.0185	1.3511	1.0295	1.2345	1.2342	1.0255	1.0848	1.0461	1.1489	1.1092	1.3033	1.3046
0.9916	1.3722	1.0439	1.2097	1.2568	1.0334	1.0503	1.0162	1.1133	1.1514	1.3278	1.3207
1.0406	1.3568	1.0646	1.1525	1.2118	1.0382	1.0482	1.0479	1.1331	1.1202	1.2793	1.3071
1.0078	1.3717	1.042	1.2099	1.1847	1.0445	1.1171	1.0287	1.0669	1.1598	1.3137	1.283
1.016	1.3437	1.0497	1.2026	1.2069	0.9991	1.0393	1.0153	1.1196	1.1578	1.3152	1.303
0.90601	1.3685	1.0147	1.1347	1.2275	1.0383	1.0977	1.0315	1.1064	1.1229	1.3079	1.3054
0.98136	1.3542	1.0078	1.1749	1.2547	1.002	1.0736	1.0397	1.1212	1.1628	1.3049	1.3232
0.97592	1.3644	1.0254	1.177	1.199	1.0196	1.095	1.052	1.1258	1.1465	1.3103	1.2954
1.0114	1.3602	1.0422	1.2311	1.2264	1.0361	1.0796	1.0335	1.0994	1.13	1.3075	1.3289
1.008	1.3593	1.0364	1.203	1.2052	1.0459	1.115	1.0257	1.1394	1.1675	1.3022	1.3082
1.0645	1.3765	1.0083	1.205	1.191	1.0261	1.0764	1.0306	1.1062	1.1168	1.2873	1.2753
1.0466	1.3772	1.0382	1.2146	1.2153	1.008	1.1003	1.0083	1.1077	1.147	1.3025	1.3239
1.0061	1.3696	0.99006	1.1525	1.2392	1.0668	1.0691	1.0539	1.1203	1.1307	1.3153	1.2592
1.0327	1.3503	1.0488	1.1834	1.2162	1.0336	1.0936	1.026	1.1261	1.1485	1.313	1.3385
1.0266	1.3823	1.0055	1.1975	1.2339	1.0174	1.0851	1.0401	1.1021	1.147	1.303	1.2995
1.0423	1.3579	1.0062	1.2318	1.2396	1.0291	1.1154	1.043	1.1184	1.1313	1.3541	1.3133
1.0311	1.3345	1.0392	1.2037	1.215	1.0487	1.0504	0.97156	1.0997	1.1024	1.3104	1.2987
1.0491	1.3763	1.0304	1.2206	1.1992	1.0175	1.1116	1.06	1.1149	1.1456	1.3232	1.2758
1.0612	1.3604	1.0074	1.1963	1.225	1.0096	1.0959	1.02	1.1378	1.1182	1.2837	1.2925
1.0272	1.3359	1.0761	1.1788	1.2306	1.0242	1.0585	1.0345	1.098	1.1412	1.3285	1.2286
1.0382	1.3687	1.036	1.2019	1.2133	1.0534	1.0859	1.0051	1.125	1.1202	1.2875	1.3471
1.0128	1.3385	1.0146	1.1704	1.2188	1.0099	1.075	1.0335	1.104	1.1479	1.2916	1.311
0.9828	1.3545	1.0433	1.1701	1.2219	1.0257	1.0947	1.0204	1.1122	1.1056	1.2835	1.3293
1.0278	1.3652	1.0252	1.2342	1.2181	1.0327	1.0711	1.0196	1.1144	1.1821	1.3129	1.3305
1.0887	1.3524	1.0131	1.2007	1.2232	1.007	1.1158	1.0422	1.1062	1.1299	1.297	1.2895
1.0252	1.3676	1.0486	1.1815	1.241	1.0544	1.0654	1.0215	1.1212	1.1375	1.2872	1.3229
1.0466	1.3501	1.0133	1.2051	1.2105	1.0242	1.0892	1.0641	1.1107	1.1036	1.297	1.3063
1.049	1.3561	1.0156	1.2181	1.2319	1.0011	1.1024	1.0301	1.1339	1.1912	1.2906	1.2984
1.0251	1.3786	1.0547	1.2315	1.2135	1.0424	1.084	1.0142	1.1075	1.1185	1.2998	1.3182
0.99845	1.3555	1.0105	1.171	1.2264	1.0383	1.0739	1.038	1.1169	1.1552	1.3216	1.3243
1.075	1.3612	1.0213	1.114	1.2401	1.0095	1.0903	0.99568	1.1166	1.1132	1.2915	1.2744
1.0443	1.3717	1.0551	1.1889	1.2285	1.0506	1.0802	1.048	1.0888	1.1494	1.3264	1.2999
1.0148	1.3441	1.0602	1.205	1.221	1.0112	1.0739	0.99554	1.1609	1.1293	1.285	1.3304
1.0105	1.3822	1.0402	1.2004	1.2228	1.0344	1.0834	1.0541	1.1342	1.1267	1.3062	1.2709
0.9765	1.3379	1.0294	1.21	1.23	1.0305	1.0725	1.0262	1.0722	1.1357	1.3231	1.3131
1.0003	1.3979	1.0179	1.2164	1.2232	1.0145	1.1105	1.0115	1.1044	1.1561	1.3038	1.3093
1.024	1.3654	1.0159	1.1373	1.2328	1.0253	1.0634	1.0475	1.1295	1.1449	1.2974	1.3015
1.0206	1.3644	1.0636	1.1657	1.2131	1.0272	1.0543	1.0358	1.1236	1.1378	1.344	1.2926
1.0362	1.3723	1.0352	1.2252	1.2095	1.0358	1.1004	1.0292	1.1164	1.1304	1.3154	1.2813
1.067	1.3675	1.0002	1.2114	1.22	1.0368	1.0808	0.99239	1.0805	1.1426	1.3189	1.322
1.0364	1.3652	1.0274	1.1863	1.2169	1.018	1.0768	1.0697	1.1082	1.1367	1.316	1.3224
1.0213	1.3688	1.0047	1.2203	1.2101	1.0433	1.0983	1.0397	1.0837	1.1328	1.2935	1.295
1.0173	1.3483	1.0357	1.147	1.2253	1.0435	1.0756	1.0223	1.0875	1.1471	1.3019	1.2989
1.0138	1.3769	1.0096	1.1753	1.2362	1.0331	1.0875	1.011	1.0747	1.1543	1.3038	1.3059
1.0434	1.3537	1.0336	1.2312	1.2241	1.0145	1.0838	1.0043	1.0919	1.1392	1.2967	1.3559
1.0322	1.3454	1.0264	1.2136	1.1822	1.0592	1.0647	1.0333	1.0829	1.1493	1.2825	1.2864
1.0503	1.3834	1.0114	1.1886	1.227	1.0281	1.0852	1.0201	1.0879	1.1298	1.3017	1.2995
1.0445	1.359	1.0126	1.2173	1.2266	1.0045	1.083	1.0789	1.0946	1.158	1.3129	1.3145
1.0319	1.3336	1.1125	1.1707	1.2504	1.0407	1.1001	1.0144	1.112	1.1302	1.2927	1.3379
1.0343	1.3725	1.0156	1.1657	1.2294	1.0201	1.0765	1.0396	1.1017	1.1636	1.312	1.3261
1.0157	1.3659	0.99652	1.1907	1.2122	1.0316	1.0876	1.0159	1.1157	1.12	1.3146	1.2994
1.0324	1.3604	1.0537	1.1695	1.2406	1.0353	1.0879	1.0445	1.0769	1.1284	1.3189	1.2845
1.018	1.3708	1.0464	1.218	1.2184	1.039	1.0901	0.97877	1.1198	1.1769	1.3185	1.3061
1.0247	1.3492	1.0061	1.2096	1.2159	1.0434	1.0808	1.0709	1.1371	1.1058	1.3022	1.28
1.0109	1.3547	1.0352	1.1834	1.2507	1.0322	1.0781	1.0221	1.1043	1.1644	1.3399	1.3394
0.99162	1.363	1.0325	1.2031	1.2494	1.014	1.0769	1.0204	1.1075	1.1513	1.3118	1.2928
1.069	1.3415	1.015	1.2193	1.1981	1.0509	1.0946	1.0451	1.1223	1.139	1.3239	1.3021
1.0371	1.3828	1.0433	1.2117	1.2403	0.96195	1.0723	1.023	1.1522	1.122	1.3106	1.309
1.0374	1.3505	1.0296	1.2026	1.2295	1.022	1.0548	1.0039	1.1117	1.1163	1.303	1.3142
1.0161	1.3594	1.0167	1.1491	1.2029	1.0278	1.0866	1.0443	1.1581	1.1387	1.2973	1.3044
1.0333	1.3431	1.024	1.205	1.2254	1.02	1.067	1.0168	1.0845	1.1338	1.2918	1.3329
1.0405	1.368	1.0251	1.1979	1.2201	1.0344	1.1027	0.99033	1.129	1.1609	1.2898	1.3329
1.0196	1.363	1.0295	1.1733	1.227	1.0235	1.1015	1.0708	1.1188	1.1286	1.3208	1.3094
1.0355	1.3408	1.0334	1.1981	1.1959	1.0332	1.1009	1.023	1.1086	1.1499	1.2915	1.3266
1.0475	1.378	1.0281	1.2061	1.23	1.0513	1.0612	1.0045	1.1197	1.1349	1.3391	1.3017
1.0634	1.3706	1.0536	1.2002	1.2351	1.0247	1.0989	1.0726	1.1327	1.1608	1.26	1.3019
1.0041	1.3497	1.0132	1.2045	1.2073	1.0342	1.0874	1.0138	1.106	1.144	1.3219	1.3322
1.0354	1.3592	1.0291	1.171	1.2223	1.0349	1.0824	1.0458	1.1389	1.1458	1.3093	1.3055
1.055	1.4051	1.0024	1.1638	1.2288	1.0034	1.0725	1.0134	1.1243	1.1311	1.3072	1.3104
1.0176	1.3601	1.0275	1.1882	1.2022	1.0398	1.0756	1.061	1.0987	1.1355	1.3155	1.3075
1.0161	1.3423	1.0356	1.166	1.2274	1.0102	1.0865	1.0168	1.122	1.1546	1.2869	1.3125
1.0462	1.3884	1.0078	1.15	1.2298	1.0282	1.104	1.0142	1.1507	1.1485	1.3124	1.3341
1.052	1.3549	1.0643	1.1721	1.2077	1.0515	1.0863	1.0332	1.1096	1.1055	1.3066	1.3038
1.0035	1.3601	1.0086	1.2078	1.2297	1.0217	1.0885	1.0345	1.1485	1.1325	1.3185	1.321
1.0199	1.362	1.019	1.2379	1.2022	1.0563	1.1111	1.0266	1.0987	1.1416	1.3144	1.2998
1.0502	1.3466	1.0492	1.1977	1.2524	1.0053	1.0674	1.016	1.1068	1.1467	1.2833	1.283
1.0577	1.3867	1.0723	1.1901	1.2435	1.0231	1.1048	1.0315	1.1009	1.1554	1.3262	1.2736
1.0053	1.3472	0.98841	1.2132	1.2246	1.0293	1.0688	1.0017	1.1361	1.1072	1.2824	1.3202
1.0303	1.3618	1.0415	1.1647	1.2221	1.0258	1.0881	1.0194	1.0558	1.1406	1.2899	1.3126
0.9864	1.3483	1.0359	1.208	1.2224	1.039	1.0663	1.0674	1.0873	1.1435	1.3044	1.3073
0.98179	1.3589	1.0145	1.1996	1.2026	1.0286	1.0873	1.0251	1.1694	1.1497	1.3101	1.3188
1.0577	1.3697	1.0764	1.2066	1.2212	1.0383	1.094	1.0568	1.1491	1.1367	1.3153	1.3113
1.0694	1.3471	0.97857	1.2178	1.2059	1.026	1.0634	1.0177	1.1165	1.1555	1.3226	1.3169
0.99388	1.3465	1.0275	1.1746	1.2221	1.0519	1.0772	1.0217	1.1211	1.1044	1.3212	1.292
0.98429	1.3711	1.0507	1.2011	1.2133	1.0367	1.0764	1.01	1.0939	1.136	1.2956	1.3112
0.99536	1.3546	1.0746	1.2212	1.2175	1.0147	1.0885	1.0289	1.1101	1.1725	1.3084	1.3145
1.0195	1.358	0.98974	1.1655	1.2219	1.0267	1.0509	1.0373	1.0826	1.1057	1.2773	1.3001
1.003	1.3607	1.0223	1.2234	1.2236	1.0379	1.0749	1.0423	1.1167	1.141	1.3154	1.3035
1.0129	1.3869	0.97969	1.2084	1.2043	1.0221	1.0741	1.0215	1.1387	1.1449	1.3048	1.3067
1.0155	1.3559	1.0055	1.2229	1.2274	1.0172	1.0653	1.0098	1.1047	1.138	1.2987	1.3054
1.045	1.3473	1.0364	1.2057	1.2047	1.0582	1.1033	1.0406	1.1124	1.1183	1.2924	1.2991
1.0222	1.3603	1.031	1.1862	1.2525	1.0359	1.1065	1.0288	1.0979	1.148	1.3101	1.2762
1.0411	1.3794	1.0256	1.1609	1.2302	1.0324	1.0773	0.99215	1.0984	1.1371	1.3208	1.3071
1.0659	1.3502	1.0199	1.1777	1.2284	1.0422	1.0985	1.0725	1.1136	1.1469	1.3175	1.2874
1.0507	1.393	1.0542	1.1805	1.2251	1.0087	1.0861	0.983	1.1392	1.1579	1.3155	1.2935
1.0305	1.3483	1.0036	1.2127	1.2518	1.0315	1.0588	1.0519	1.0991	1.124	1.3164	1.3227
1.0181	1.3387	1.0485	1.163	1.2283	1.0291	1.0919	1.0486	1.1061	1.1284	1.3083	1.2647
1.0228	1.3631	1.0174	1.2085	1.2385	1.0473	1.0848	1.0111	1.1179	1.1575	1.2887	1.3066
1.0232	1.3726	1.0225	1.2083	1.2089	1.0241	1.082	1.0075	1.0888	1.1196	1.3108	1.3078
1.0428	1.3533	1.0232	1.2001	1.2135	1.0259	1.0852	1.0467	1.1137	1.1555	1.2949	1.3519
1.0292	1.3566	1.0461	1.203	1.2174	1.028	1.0773	1.0375	1.1192	1.1475	1.3149	1.3407
1.0387	1.3434	1.0202	1.2118	1.2264	1.0354	1.0915	1.025	1.1008	1.1301	1.2946	1.3378
1.0255	1.3746	1.0376	1.1935	1.1992	1.017	1.0758	1.0567	1.0762	1.1568	1.2981	1.2673
1.0484	1.3665	1.0563	1.1864	1.2141	1.0148	1.0875	1.0184	1.1118	1.1054	1.3148	1.3243
1.0484	1.3703	1.0378	1.221	1.2327	1.0152	1.1045	1.0257	1.1247	1.1645	1.2989	1.258
1.0352	1.3515	0.98507	1.2137	1.225	1.0261	1.0816	1.029	1.0981	1.1174	1.3052	1.3227
1.0128	1.3465	1.0619	1.1843	1.2393	1.029	1.0821	1.029	1.1048	1.1476	1.3087	1.2989
1.0351	1.3878	1.0304	1.1818	1.2222	1.0301	1.083	1.0363	1.0929	1.1273	1.3095	1.308
1.0408	1.3696	0.99288	1.2007	1.1963	1.0176	1.0831	1.0109	1.1192	1.1776	1.3153	1.313
1.0682	1.3363	1.0333	1.1776	1.2114	1.0466	1.0802	1.0225	1.0976	1.1293	1.2972	1.3262
1.0408	1.3731	1.031	1.2081	1.2558	1.0426	1.1146	1.0361	1.0975	1.1435	1.3156	1.2823
1.0312	1.367	1.0352	1.2199	1.2136	1.0279	1.076	1.0214	1.13	1.1636	1.2853	1.3046
1.0459	1.3735	1.0148	1.1955	1.2222	1.0385	1.0652	1.0019	1.0998	1.1158	1.3219	1.3168
1.0623	1.3504	1.0158	1.1712	1.2474	1.039	1.0776	1.0803	1.1033	1.1093	1.2863	1.3083
1.0234	1.3582	1.0486	1.2035	1.2027	1.0227	1.0886	1.0395	1.1084	1.127	1.3129	1.2881
1.019	1.3702	1.0151	1.2098	1.2435	1.0311	1.0821	1.0127	1.1166	1.1566	1.2916	1.3433
0.99697	1.3323	1.0715	1.1679	1.2065	1.0003	1.0982	1.035	1.104	1.1531	1.315	1.3329
1.0165	1.3562	1.0253	1.1918	1.2065	1.032	1.0612	0.99729	1.129	1.1357	1.3409	1.2623
1.015	1.3561	1.0091	1.1558	1.2099	1.0382	1.1066	1.0472	1.1146	1.1399	1.2874	1.3158
1.0017	1.3676	1.008	1.2369	1.2293	1.0242	1.0892	1.0198	1.1047	1.1445	1.302	1.282
1.0078	1.3429	1.0509	1.2071	1.2111	1.0158	1.0915	1.0218	1.1017	1.1515	1.3265	1.2606
1.0404	1.3734	1.0308	1.1802	1.2069	1.0397	1.0786	1.0401	1.1264	1.1224	1.2989	1.3088
1.0549	1.3471	0.99768	1.1983	1.2061	1.027	1.0607	1.0174	1.1165	1.1249	1.3056	1.3339
1.0762	1.3473	1.0241	1.227	1.2309	1.0159	1.0847	1.024	1.0786	1.1466	1.2956	1.296
1.0384	1.3737	1.0077	1.2215	1.2593	0.99619	1.1026	1.0114	1.103	1.1422	1.2814	1.3237
1.0274	1.3455	1.0332	1.228	1.2081	1.0105	1.06	1.0653	1.1314	1.1421	1.3311	1.3417
1.0609	1.3708	1.0506	1.2292	1.2112	1.04	1.0836	1.01	1.1103	1.1333	1.299	1.3337
1.0467	1.3689	1.0153	1.1725	1.2189	1.0262	1.0894	1.049	1.0922	1.1543	1.3074	1.2969
0.99778	1.3752	1.0181	1.189	1.2091	1.043	1.0882	0.99975	1.0964	1.1241	1.3024	1.2981
1.0586	1.3403	1.0344	1.1964	1.2331	1.0572	1.0801	0.99742	1.166	1.1183	1.2974	1.3229
1.0176	1.3669	1.0204	1.1455	1.2061	1.0182	1.0763	1.0358	1.1224	1.1431	1.3028	1.2984
1.014	1.3592	1.0234	1.1743	1.2431	1.0644	1.0897	1.0269	1.1065	1.1421	1.2892	1.2815
1.0119	1.3783	1.0528	1.1948	1.2157	1.029	1.0667	1.0196	1.1181	1.1515	1.2904	1.3129
1.0621	1.3539	1.0266	1.1739	1.223	1.0257	1.0718	1.011	1.1141	1.1407	1.3116	1.2837
1.0218	1.3885	1.027	1.1977	1.2199	1.0277	1.0958	1.0053	1.1106	1.1376	1.3051	1.3143
0.99494	1.3595	1.0181	1.189	1.2566	1.0215	1.054	1.0301	1.0933	1.1383	1.3209	1.3429
0.97966	1.3396	1.0258	1.1537	1.241	1.0372	1.0948	1.011	1.1034	1.1402	1.2959	1.2974
1.0186	1.3572	1.0183	1.1858	1.226	1.0102	1.1083	1.0142	1.1088	1.1332	1.3017	1.3184
0.97724	1.384	1.0335	1.1959	1.2026	0.98102	1.086	1.0398	1.1193	1.1401	1.2948	1.2685
1.0021	1.3368	1.0358	1.1706	1.2167	1.0195	1.0868	1.0501	1.1145	1.1358	1.3036	1.3145
0.98691	1.3944	1.017	1.1923	1.2184	1.073	1.0845	1.0191	1.1125	1.1341	1.3077	1.3087
1.0616	1.3616	1.035	1.2339	1.2562	1.0236	1.1019	1.0162	1.1069	1.1589	1.3232	1.2464
1.0248	1.3843	0.98711	1.2213	1.203	1.0551	1.0828	1.0439	1.124	1.1062	1.3051	1.2892
1.0192	1.3687	1.0552	1.2179	1.1989	1.0293	1.0863	1.0273	1.0973	1.159	1.3379	1.3052
1.0219	1.3372	1.0276	1.1991	1.2038	1.007	1.0862	1.0538	1.111	1.145	1.3279	1.3348
1.0537	1.3685	1.0286	1.185	1.2391	0.98522	1.0869	1.0124	1.1139	1.1436	1.2911	1.295
1.0177	1.3529	1.041	1.1879	1.2507	1.0567	1.0979	1.0688	1.113	1.1386	1.3204	1.3079
1.0396	1.3723	0.9949	1.1775	1.2305	1.0254	1.087	0.9918	1.1054	1.1818	1.3053	1.3067
1.0474	1.3613	1.0385	1.1616	1.1952	1.0441	1.0769	1.0591	1.1004	1.1358	1.2972	1.2849
1.0021	1.3603	1.0274	1.2006	1.2189	1.0472	1.1089	1.0418	1.097	1.1267	1.3031	1.2803
1.0266	1.3515	1.0184	1.2093	1.2533	1.0094	1.0673	0.96443	1.1126	1.1551	1.3156	1.2783
1.0311	1.379	1.0227	1.199	1.2028	1.0192	1.0942	1.0163	1.1152	1.1329	1.295	1.3241
1.0255	1.3431	1.017	1.2088	1.2217	1.0088	1.0358	1.0318	1.0894	1.1388	1.2903	1.2839
1.0374	1.3796	1.0435	1.1853	1.2349	1.0289	1.0564	1.0676	1.1492	1.1118	1.2952	1.3212
1.0328	1.3629	1.0029	1.2123	1.2128	1.0447	1.1035	1.0334	1.1248	1.1329	1.3221	1.31
1.0428	1.3557	1.0221	1.1916	1.2181	1.0253	1.0404	1.0186	1.0953	1.1406	1.3105	1.3218
1.0482	1.3402	1.0288	1.1715	1.2297	1.029	1.0994	1.0411	1.1135	1.1263	1.2891	1.2641
1.0633	1.3393	1.0045	1.1721	1.1995	1.0297	1.076	1.0095	1.116	1.1302	1.311	1.3653
1.0105	1.3734	1.0448	1.1931	1.2351	1.0522	1.0639	1.0306	1.084	1.1691	1.2832	1.3124
1.0385	1.34	1.0339	1.1765	1.2144	1.0199	1.0979	1.0197	1.1137	1.1364	1.315	1.2621
1.0199	1.342	1.0504	1.1863	1.2117	1.0244	1.0792	1.0477	1.1411	1.1372	1.2875	1.3073
1.0514	1.3654	1.009	1.2081	1.2274	1.0194	1.0788	1.0184	1.1114	1.1159	1.332	1.2825
1.014	1.3481	1.0199	1.213	1.2202	1.0461	1.079	1.0193	1.0965	1.1343	1.3128	1.2845
1.001	1.3877	1.0479	1.1912	1.2214	1.0531	1.0707	1.0384	1.119	1.132	1.2946	1.3248
1.0238	1.362	1.026	1.2102	1.2295	0.9767	1.0628	1.0315	1.1234	1.1744	1.3204	1.3149
1.0388	1.3752	0.99469	1.1631	1.2059	1.0303	1.1243	1.0022	1.1182	1.1394	1.3159	1.2885
0.99986	1.384	1.0468	1.2174	1.2411	1.0196	1.124	1.0563	1.1039	1.131	1.2908	1.3328
1.0361	1.3396	1.0176	1.2262	1.2553	1.0448	1.071	1.0114	1.1236	1.1511	1.2878	1.2673
1.0728	1.3916	1.0289	1.1685	1.1907	1.0159	1.0711	1.037	1.1236	1.1245	1.3176	1.2851
0.98144	1.3511	1.0343	1.2145	1.2199	1.0306	1.0863	1.0337	1.1079	1.1191	1.2999	1.3072
0.98046	1.3749	1.0248	1.2289	1.187	1.0297	1.081	1.0392	1.0545	1.14	1.3077	1.2947
1.079	1.3455	1.0188	1.2039	1.2232	1.0321	1.1069	1.0417	1.1709	1.1652	1.2874	1.2584
1.0254	1.3576	1.0655	1.2342	1.2218	1.0405	1.0792	1.0297	1.1341	1.1443	1.2861	1.3384
0.99081	1.3842	1.0334	1.1385	1.2482	0.99768	1.0816	1.0227	1.102	1.1382	1.3388	1.3127
1.02	1.3494	1.0306	1.1891	1.2362	0.96336	1.1009	1.0334	1.116	1.1325	1.3017	1.2675
1.0165	1.3848	1.0585	1.1839	1.2113	0.99255	1.0706	1.0337	1.108	1.1336	1.2899	1.3694
1.0495	1.3625	1.0438	1.1985	1.2398	1.0635	1.0573	1.0217	1.1149	1.1429	1.2826	1.3386
1.0477	1.368	1.0091	1.196	1.1949	1.0471	1.082	1.0171	1.0652	1.1421	1.3258	1.3208
1.0381	1.3602	1.0074	1.1714	1.225	1.0126	1.0742	1.0315	1.1199	1.1032	1.2875	1.2966
1.0369	1.3822	1.0704	1.1803	1.2186	1.0641	1.11	1.0425	1.0948	1.1738	1.3037	1.3233
0.97947	1.3323	1.0464	1.2047	1.2543	1.037	1.0654	1.0022	1.0952	1.1211	1.3091	1.3107
1.0193	1.3465	1.0408	1.213	1.2159	1.0118	1.0727	1.0317	1.1288	1.1202	1.2943	1.3164
1.0487	1.3531	1.0289	1.196	1.215	1.0449	1.0951	1.0405	1.098	1.1542	1.345	1.3008
1.0298	1.3374	1.0421	1.1581	1.2326	1.0356	1.0747	1.0165	1.1489	1.1304	1.3032	1.3181
1.0528	1.3733	1.0244	1.1512	1.1994	1.0544	1.0673	1.0109	1.143	1.1555	1.3356	1.3052
1.0325	1.3648	1.0207	1.178	1.2445	1.0241	1.076	1.0081	1.1195	1.1297	1.3236	1.3596
1.0284	1.3443	1.0514	1.163	1.224	1.0099	1.0675	1.0215	1.0907	1.1775	1.2717	1.3275
1.0043	1.3603	1.0109	1.1869	1.2254	1.0015	1.0644	1.0072	1.1223	1.1273	1.3188	1.2956
1.0193	1.389	1.0405	1.1826	1.2426	1.0364	1.0788	1.0359	1.1021	1.1481	1.3153	1.3256
1.0416	1.3681	1.0215	1.2257	1.2168	1.0283	1.1068	1.0548	1.1283	1.148	1.2927	1.3302
1.0279	1.3313	1.0233	1.182	1.2405	1.0377	1.0923	1.0168	1.0689	1.1255	1.3163	1.2765
0.99176	1.3612	1.0375	1.2079	1.2396	1.0253	1.0598	1.0493	1.1381	1.1399	1.2844	1.3374
1.0523	1.362	1.0164	1.2296	1.1963	0.98982	1.0926	1.0367	1.128	1.1052	1.3002	1.3205
1.0369	1.3623	1.0369	1.1759	1.2212	1.041	1.0813	1.0182	1.0793	1.1579	1.3046	1.3144
1.022	1.3524	1.029	1.1854	1.2107	1.0252	1.102	1.0606	1.1468	1.1393	1.3116	1.2731
1.0423	1.3498	1.0451	1.1594	1.2292	1.03	1.079	1.0323	1.1086	1.1261	1.3058	1.3467
1.0704	1.3685	1.0003	1.1962	1.2225	1.024	1.0754	1.009	1.1392	1.1186	1.2799	1.3249
1.0191	1.3449	1.0336	1.1866	1.2105	1.0264	1.089	1.061	1.0568	1.1293	1.3016	1.2673
1.055	1.3525	1.016	1.2239	1.2296	1.0228	1.0858	1.0123	1.1242	1.161	1.3039	1.3026
1.0036	1.3779	1.0626	1.22	1.2034	1.0624	1.0911	0.97752	1.0852	1.1393	1.3131	1.2842
1.0275	1.3372	1.0184	1.1791	1.2158	1.0055	1.0739	1.0457	1.1206	1.135	1.2699	1.3123
1.0433	1.3729	1.0542	1.1591	1.2167	1.0435	1.095	1.0256	1.0748	1.139	1.3295	1.3359
1.0254	1.3358	1.0144	1.1711	1.2126	1.029	1.0723	1.0583	1.1623	1.1281	1.3389	1.3106
1.0476	1.3955	1.0133	1.2163	1.22	1.0222	1.0798	1.0135	1.1005	1.1502	1.289	1.3146
1.0598	1.3678	1.02	1.154	1.2243	1.0334	1.0883	1.0158	1.1156	1.1443	1.3213	1.2829
1.0297	1.3801	1.0381	1.1982	1.2263	1.0505	1.0821	1.0159	1.1059	1.1484	1.3337	1.3221
0.99153	1.3583	1.035	1.2154	1.2149	1.0156	1.0965	1.0645	1.1182	1.1484	1.2972	1.3048
1.0415	1.3588	1.0327	1.1741	1.2435	1.017	1.1027	1.0138	1.1243	1.1147	1.3325	1.2802
1.026	1.3482	1.0208	1.228	1.2023	1.0161	1.0793	1.0082	1.1484	1.1622	1.3009	1.3156
1.0244	1.3822	1.0425	1.2466	1.2168	1.0111	1.1021	1.039	1.1034	1.1025	1.292	1.3404
1.0496	1.3588	1.0292	1.2374	1.2124	1.0529	1.0725	1.0269	1.1068	1.1453	1.2967	1.2882
1.0249	1.341	1.0193	1.1612	1.2354	1.0324	1.0582	1.0012	1.0809	1.1336	1.327	1.3255
1.0494	1.3823	0.99779	1.2576	1.2257	1.0153	1.0878	1.0448	1.1135	1.1386	1.306	1.2823
1.0493	1.377	1.0351	1.2194	1.22	1.0129	1.0793	1.056	1.106	1.1448	1.3234	1.2556
1.0652	1.3435	1.0204	1.175	1.2178	1.0169	1.0955	1.0107	1.0916	1.1464	1.288	1.3112
1.0509	1.3834	1.0639	1.1613	1.2319	1.0199	1.0846	1.0331	1.1093	1.1383	1.3428	1.2679
1.0294	1.3522	1.0185	1.2068	1.2309	1.0113	1.0599	1.0463	1.0942	1.1663	1.2786	1.2993
1.0307	1.3558	1.0363	1.1845	1.2499	1.0115	1.0812	1.0025	1.1352	1.1272	1.3079	1.3082
1.0132	1.3698	1.0383	1.2001	1.2251	1.0284	1.0824	1.0298	1.1257	1.1522	1.3067	1.2912
1.037	1.3501	0.99969	1.1763	1.2073	1.0462	1.0724	1.0295	1.0766	1.136	1.3047	1.2967
1.0041	1.3605	1.019	1.2058	1.2277	1.0249	1.101	1.0049	1.0934	1.1167	1.3174	1.2952
0.95581	1.3584	1.009	1.1824	1.2089	1.0095	1.1042	1.0478	1.1174	1.1551	1.2919	1.3182
0.98044	1.3954	1.0492	1.1725	1.2189	1.0084	1.1033	1.0367	1.1191	1.1386	1.3013	1.3159
0.98143	1.3556	1.0589	1.2311	1.2124	1.0562	1.0411	1.0076	1.1477	1.1429	1.296	1.2906
0.99585	1.3587	1.0333	1.1788	1.2166	1.034	1.12	1.0555	1.0849	1.1628	1.2997	1.2902
0.99798	1.3495	0.98307	1.1958	1.2081	1.0166	1.0788	1.0533	1.1156	1.1389	1.328	1.3246
1.0082	1.3618	1.078	1.1951	1.2336	1.0458	1.0505	0.99237	1.0962	1.1545	1.3119	1.2829
1.0031	1.3846	1.0202	1.1855	1.212	1.0209	1.1068	1.03	1.1191	1.1275	1.2982	1.2985
0.99891	1.3554	1.013	1.1935	1.2203	1.0278	1.081	1.0318	1.1388	1.1297	1.2981	1.2993
1.0286	1.3538	1.0242	1.2162	1.2289	1.0047	1.0517	0.98061	1.1479	1.1432	1.3192	1.2939
1.0203	1.3719	1.0313	1.2088	1.2245	1.0439	1.0787	1.0871	1.0765	1.1258	1.2677	1.3148
0.99789	1.3471	0.99692	1.1789	1.2109	1.0132	1.0843	1.0252	1.1072	1.1458	1.3284	1.3145
1.033	1.3713	1.0167	1.18	1.2317	1.0371	1.1065	1.0225	1.1257	1.1857	1.2914	1.3141
1.0866	1.3759	1.0025	1.1806	1.2628	1.0467	1.0924	1.0556	1.0999	1.115	1.2986	1.2828
1.0599	1.352	1.0181	1.2459	1.2278	1.0184	1.0811	0.99535	1.0944	1.1277	1.2825	1.2867
0.9932	1.3498	1.0614	1.1938	1.2406	1.0308	1.09	1.015	1.1263	1.1287	1.2992	1.3108
1.0686	1.3927	1.0527	1.2099	1.2296	1.0426	1.0879	1.0286	1.1203	1.1525	1.2964	1.2662
1.0765	1.3552	1.0422	1.1814	1.2199	1.0019	1.0825	1.0462	1.0813	1.1169	1.3375	1.319
1.0085	1.3563	1.0342	1.1729	1.224	1.0389	1.0969	1.0281	1.1107	1.1482	1.3144	1.3177
1.0586	1.3975	1.0024	1.1618	1.2197	1.0313	1.0665	1.0312	1.1415	1.1027	1.3246	1.3288
1.0459	1.3287	1.0248	1.2037	1.2056	1.0288	1.0769	1.0181	1.1053	1.1637	1.3111	1.3102
1.0527	1.3253	1.0339	1.2011	1.2016	1.0457	1.0981	0.99782	1.1441	1.1516	1.3053	1.335
1.0561	1.3586	1.0228	1.1708	1.219	1.0231	1.0997	1.043	1.1084	1.1383	1.3131	1.2918
