# Supplementary material for: How to Sync to the Beat of a Persistent Fractal Metronome without Falling Off the Treadmill?
Source: PLoS One. 2015 Jul 31;10(7):e0134148. doi: 10.1371/journal.pone.0134148 (PMC4521716; doi:10.1371/journal.pone.0134148)
Supplement: S1 Dataset — (ZIP) [file pone.0134148.s001.zip › Roerdinketal_PLoSONE_SupplementaryMaterial/SS_05]

1.0295	1.3588	1.0369	1.2155	1.2328	1.0385	1.0703	1.0931	1.1203	1.1352	1.3239	1.2775
1.0383	1.3526	1.0416	1.2174	1.1991	1.0051	1.0769	1.0199	1.1052	1.1374	1.2901	1.2871
1.0098	1.3738	1.036	1.1845	1.2018	1.0488	1.0983	1.0124	1.0946	1.108	1.3022	1.3148
1.0401	1.3664	1.0118	1.1116	1.2573	1.0446	1.0849	1.0373	1.148	1.1386	1.3356	1.3119
1.0687	1.3461	1.0701	1.199	1.2377	1.0103	1.0718	1.0307	1.0909	1.1508	1.3153	1.3091
1.055	1.3596	1.0024	1.1718	1.2389	1.0232	1.0942	1.0226	1.1142	1.1657	1.2967	1.3241
1.0929	1.3609	1.0654	1.178	1.196	1.009	1.068	1.0679	1.0893	1.1599	1.3031	1.315
0.98641	1.3598	1.015	1.2461	1.2021	1.026	1.1071	1.0364	1.1244	1.1552	1.3261	1.3213
1.0508	1.3634	1.0085	1.2077	1.2266	1.0424	1.0902	1.017	1.0755	1.1316	1.3065	1.3132
1.0325	1.3616	1.0235	1.1861	1.2308	1.0151	1.066	1.0141	1.13	1.1396	1.2862	1.2859
1.0349	1.3622	1.0308	1.2066	1.2039	1.0462	1.091	1.0518	1.0678	1.1257	1.3171	1.3026
1.0186	1.3656	1.057	1.1947	1.1964	1.0549	1.0683	1.0015	1.1201	1.123	1.3114	1.307
1.0399	1.3286	1.0323	1.2089	1.2202	1.0179	1.095	1.0477	1.1211	1.1215	1.3318	1.3265
1.0383	1.3767	1.0681	1.213	1.2126	1.0241	1.0823	1.0259	1.1233	1.1396	1.3011	1.2847
1.0414	1.3473	1.0215	1.1913	1.2249	1.0044	1.0768	1.0609	1.1141	1.1618	1.2769	1.3232
1.0315	1.3593	1.0439	1.1937	1.2632	1.0337	1.1095	1.021	1.1207	1.1292	1.3223	1.3159
1.0036	1.343	1.0351	1.1878	1.2194	1.023	1.0704	1.0103	1.111	1.1554	1.3125	1.3214
1.021	1.3696	1.0199	1.1802	1.2151	1.0182	1.0517	1.0443	1.1011	1.1459	1.3031	1.3242
1.013	1.3462	1.0335	1.2017	1.2411	1.0401	1.1082	1.0314	1.1346	1.1236	1.2967	1.3264
1.0157	1.3254	1.0156	1.2046	1.2225	1.0279	1.099	1.0113	1.0925	1.1508	1.2987	1.2703
1.042	1.4063	1.0262	1.19	1.2484	1.0138	1.065	1.0255	1.1288	1.1469	1.3242	1.2789
1.0321	1.3678	1.0122	1.2059	1.236	1.0232	1.1118	1.0374	1.1003	1.1253	1.3085	1.3252
1.0417	1.3577	1.0799	1.1713	1.2178	1.0362	1.0869	0.99716	1.0945	1.1628	1.3024	1.31
1.0144	1.3825	1.0127	1.1847	1.226	1.0242	1.0941	1.0484	1.0949	1.0988	1.294	1.2848
1.0333	1.3547	1.0314	1.2055	1.2339	1.0446	1.1085	1.029	1.1428	1.1295	1.3091	1.3085
1.0717	1.3472	1.0231	1.1762	1.1979	1.0533	1.0773	1.0485	1.1442	1.15	1.2994	1.2756
1.0391	1.3557	1.0471	1.2016	1.1993	1.0206	1.096	0.98397	1.0734	1.1499	1.2931	1.3262
1.0478	1.3875	1.0543	1.177	1.2037	1.0074	1.0894	1.0585	1.089	1.1324	1.312	1.3062
1.0082	1.3199	0.99104	1.1609	1.2138	1.0454	1.0624	1.0541	1.1152	1.1192	1.3043	1.2898
1.0347	1.3537	1.0266	1.1839	1.2113	1.0086	1.0769	1.0381	1.1455	1.1608	1.2826	1.3256
1.0344	1.3484	1.0086	1.183	1.2418	1.0318	1.0767	0.99817	1.0872	1.1514	1.3208	1.3061
1.0277	1.3856	1.0194	1.1832	1.2228	1.0087	1.0963	1.0338	1.1578	1.1393	1.3043	1.2989
1.0127	1.3369	1.0629	1.2137	1.2166	1.0516	1.0928	1.0267	1.0748	1.1212	1.2872	1.3206
1.0073	1.3403	0.97449	1.2063	1.217	1.0308	1.0573	0.98136	1.1091	1.1293	1.2936	1.2933
0.99902	1.3668	1.0613	1.2189	1.2177	1.0397	1.0756	1.0905	1.0931	1.1749	1.3156	1.2957
1.0294	1.3653	1.0231	1.1857	1.2376	1.0467	1.0915	1.0156	1.1196	1.1513	1.3012	1.2829
1.0563	1.3607	1.0218	1.1784	1.2333	1.0334	1.0831	1.0158	1.0985	1.107	1.2952	1.305
1.0106	1.362	0.98545	1.1815	1.2074	1.0346	1.1204	1.0136	1.1137	1.1341	1.2631	1.306
1.025	1.3357	1.0508	1.1917	1.2048	1.028	1.0834	1.0385	1.115	1.1715	1.3347	1.3266
1.0274	1.3629	1.0365	1.2043	1.2406	1.0421	1.1096	1.0339	1.1253	1.1499	1.2889	1.2892
1.016	1.3515	1.0267	1.2273	1.2403	1.0313	1.0517	1.0226	1.0683	1.0969	1.3245	1.2946
1.0091	1.3823	0.99472	1.1893	1.2226	0.99679	1.0976	1.0055	1.1473	1.1613	1.2839	1.2965
1.0373	1.3755	1.0715	1.1925	1.2274	1.0129	1.0641	1.0434	1.1298	1.1411	1.3349	1.3083
1.023	1.3384	1.0156	1.1934	1.2331	1.0376	1.0957	1.0164	1.0888	1.1558	1.2936	1.3195
1.0439	1.3321	1.0275	1.1772	1.2131	1.0285	1.0736	1.0488	1.1116	1.1205	1.3451	1.3341
0.98979	1.4014	1.0304	1.1869	1.2237	1.0436	1.044	1.0365	1.1127	1.1534	1.3214	1.3226
1.0082	1.351	1.0693	1.1795	1.2046	1.0282	1.0746	1.0319	1.1447	1.1505	1.324	1.3189
1.0551	1.3492	1.0324	1.2121	1.2073	1.0333	1.0616	0.97322	1.0906	1.1214	1.3154	1.3123
1.0402	1.3699	1.0189	1.1901	1.23	1.0209	1.0734	1.0377	1.1246	1.157	1.3049	1.2735
1.019	1.3589	1.0599	1.1895	1.2091	1.0446	1.0822	1.0145	1.1175	1.1161	1.3159	1.3043
1.0328	1.3639	1.0435	1.2157	1.2144	1.0277	1.0902	1.0397	1.0972	1.1451	1.2943	1.2785
1.0367	1.3678	1.0225	1.1929	1.2082	1.0163	1.0766	1.029	1.0952	1.1123	1.3186	1.2854
1.0279	1.3606	1.0263	1.1851	1.2428	1.0353	1.0754	0.99535	1.0702	1.154	1.2816	1.311
1.042	1.3685	1.0036	1.1855	1.2403	1.0248	1.1001	1.0458	1.1132	1.1502	1.313	1.3155
1.0516	1.3412	1.0419	1.2149	1.2285	1.0811	1.0577	1.028	1.1493	1.1603	1.3235	1.2882
1.0311	1.3487	1.0355	1.1975	1.247	1.0476	1.0627	1.0391	1.0515	1.1512	1.3283	1.3029
1.0149	1.3396	1.0467	1.1633	1.2097	1.0142	1.104	1.0352	1.1483	1.1347	1.2965	1.2922
1.006	1.3558	0.999	1.211	1.2337	1.0235	1.0814	1.0082	1.0999	1.1919	1.3027	1.3537
1.0346	1.3925	1.062	1.2085	1.2079	1.0306	1.1021	1.0559	1.1236	1.0976	1.3206	1.3547
1.0648	1.3548	1.0457	1.1707	1.221	1.0287	1.0772	1.0439	1.1203	1.1195	1.3148	1.3026
1.0305	1.3608	1.0367	1.209	1.2323	1.0206	1.1097	1.0382	1.1288	1.1428	1.2865	1.3236
1.0102	1.3362	1.0068	1.196	1.2313	1.0327	1.0784	1.0235	1.0922	1.1457	1.3161	1.3066
1.0504	1.3688	1.0459	1.1896	1.2336	1.0171	1.1003	1.0263	1.0961	1.1143	1.3033	1.3017
0.99655	1.3731	1.0263	1.1734	1.222	1.042	1.0672	1.0325	1.1046	1.1007	1.2935	1.3527
1.0169	1.3756	0.96464	1.1799	1.209	1.0232	1.0533	0.98712	1.1112	1.1672	1.3138	1.3215
1.0024	1.3725	1.0336	1.1831	1.2069	1.039	1.0771	1.0699	1.1229	1.1535	1.3009	1.2771
1.0211	1.375	1.0194	1.2183	1.2186	1.0154	1.0668	0.98324	1.1494	1.1471	1.292	1.3196
1.0273	1.3538	1.0384	1.2097	1.2284	1.0416	1.0955	1.0182	1.0953	1.0951	1.3123	1.2932
1.0101	1.3573	1.0478	1.1989	1.2011	1.0432	1.0598	1.0619	1.1046	1.1825	1.3177	1.3134
1.0366	1.384	1.0118	1.2043	1.2175	1.002	1.1097	1.0127	1.1169	1.1551	1.3169	1.3178
1.0516	1.3676	1.0284	1.2248	1.2253	1.0092	1.0695	1.0717	1.1256	1.1713	1.3326	1.299
1.0533	1.3748	1.0435	1.1748	1.2142	1.0357	1.1103	1.012	1.0902	1.1153	1.2976	1.3246
1.0098	1.3624	1.0373	1.1987	1.2287	1.0348	1.0755	1.0034	1.1285	1.108	1.3039	1.318
1.0419	1.3657	1.0705	1.1974	1.2294	1.0304	1.0675	1.0428	1.1064	1.133	1.2893	1.3231
1.0256	1.3862	0.99318	1.1556	1.2331	1.0335	1.1089	1.0489	1.1143	1.139	1.3011	1.2952
1.0299	1.3839	1.0375	1.1892	1.2025	1.037	1.069	1.0216	1.1105	1.1223	1.2886	1.2641
1.0344	1.3353	1.0124	1.1943	1.2257	1.0262	1.0843	1.021	1.1406	1.1318	1.3242	1.3353
1.029	1.3666	1.0316	1.2505	1.1996	1.0214	1.1259	1.0496	1.1033	1.0982	1.2815	1.2949
1.0256	1.3515	1.015	1.1745	1.2527	1.0479	1.0475	1.012	1.1157	1.1611	1.2853	1.3022
1.0496	1.3572	0.97296	1.2146	1.2156	1.0281	1.1092	1.0425	1.1065	1.1356	1.3375	1.2782
1.0117	1.3834	1.045	1.1925	1.2352	1.0078	1.0985	1.0174	1.1109	1.1518	1.2666	1.3227
1.0331	1.3459	1.0519	1.151	1.2494	1.034	1.0826	1.0434	1.1339	1.1439	1.2937	1.3057
1.0265	1.3687	1.0492	1.188	1.1916	1.0186	1.0922	1.0321	1.1215	1.1666	1.2927	1.3241
1.0288	1.3762	1.0669	1.1852	1.2234	1.0373	1.0954	1.0192	1.1183	1.1443	1.3389	1.2962
1.0529	1.3358	0.99505	1.2226	1.2311	1.0479	1.0878	1.0494	1.0973	1.1576	1.309	1.3267
1.047	1.3669	1.0239	1.2101	1.2134	1.039	1.0798	1.0232	1.1073	1.1332	1.3021	1.2797
1.0389	1.3749	1.0534	1.2233	1.2328	0.99888	1.0958	1.0396	1.1223	1.1305	1.3077	1.3157
1.0357	1.3664	0.9952	1.1939	1.2143	0.99308	1.0356	1.02	1.0955	1.1291	1.3085	1.3137
1.0344	1.382	1.047	1.1932	1.2092	1.0116	1.0804	1.0363	1.1289	1.1226	1.3193	1.3076
0.99191	1.3191	1.0251	1.2198	1.2356	0.99022	1.0805	1.0168	1.0944	1.1277	1.2768	1.3186
1.0244	1.3532	1.0108	1.1897	1.2121	1.0109	1.0754	1.0323	1.1169	1.1486	1.3178	1.3076
1.0146	1.355	1.0512	1.1681	1.2549	1.0375	1.1149	1.0122	1.1513	1.1662	1.2964	1.3019
1.0289	1.3627	0.96719	1.2156	1.2171	1.0424	1.0967	1.0675	1.0944	1.1208	1.299	1.2982
1.0403	1.3575	1.0294	1.212	1.2055	1.0246	1.0909	0.99555	1.1054	1.1457	1.2984	1.2661
1.0261	1.3564	1.0676	1.1905	1.2297	1.0476	1.0873	1.0387	1.0894	1.1435	1.3066	1.292
1.0242	1.3703	1.039	1.196	1.219	1.0318	1.0943	1.0397	1.1198	1.1362	1.3147	1.2729
1.0361	1.3386	1.0406	1.2053	1.2182	1.0218	1.0796	1.0302	1.1586	1.1573	1.3291	1.2909
1.0449	1.377	1.0372	1.1802	1.2324	1.0148	1.0643	0.99591	1.0856	1.1345	1.2969	1.3546
1.0522	1.3421	1.0189	1.2003	1.2291	1.0416	1.1158	1.0414	1.1138	1.1452	1.2917	1.3269
0.97888	1.3791	1.0418	1.1918	1.2084	1.0268	1.0729	0.99998	1.1227	1.1255	1.3248	1.3327
1.0138	1.3276	1.0309	1.2068	1.2076	1.0297	1.0891	1.0544	1.0938	1.1239	1.3132	1.3218
1.0504	1.3764	1.0249	1.1835	1.2346	1.0379	1.0996	1.0215	1.1072	1.1243	1.3027	1.2247
1.0266	1.3665	1.0304	1.1883	1.2382	1.0192	1.0669	1.0298	1.0954	1.163	1.2875	1.3326
1.0113	1.3605	1.0343	1.22	1.2035	1.0138	1.0725	1.0328	1.1408	1.1143	1.3064	1.3075
1.0523	1.3644	1.0244	1.1677	1.2133	1.0459	1.0788	1.0261	1.1051	1.1428	1.3142	1.3228
1.0072	1.3467	1.0048	1.181	1.212	1.0377	1.0918	1.0309	1.1025	1.1151	1.307	1.3106
1.0448	1.3674	1.0695	1.2177	1.2122	1.0399	1.1013	1.0349	1.0854	1.1703	1.2964	1.3487
1.0287	1.3499	1.0092	1.1967	1.2313	1.0354	1.086	1.0203	1.1418	1.1095	1.3006	1.294
1.0432	1.3613	1.0235	1.1798	1.2359	1.0252	1.0965	1.0387	1.0939	1.1517	1.3109	1.312
1.0314	1.3728	1.0182	1.2084	1.2225	1.0299	1.0666	1.0116	1.1132	1.1559	1.2928	1.3297
1.0383	1.3573	0.99813	1.1787	1.2265	1.0191	1.0881	1.0316	1.1096	1.1151	1.3172	1.3007
1.0124	1.3624	1.0295	1.1929	1.2183	1.0169	1.0716	1.0095	1.1585	1.1542	1.2955	1.22
1.0062	1.3265	1.0333	1.2164	1.2582	1.0259	1.0561	1.0354	1.0906	1.1343	1.2798	1.2742
1.0115	1.3992	1.0053	1.218	1.219	1.0346	1.0803	1.0301	1.1072	1.1431	1.3329	1.3283
1.0051	1.3311	1.0102	1.188	1.2201	1.0157	1.0738	1.0354	1.1145	1.1288	1.2952	1.3127
1.0248	1.3557	1.0286	1.2369	1.2329	1.0375	1.0952	1.0575	1.1132	1.1431	1.3273	1.3318
1.008	1.3832	1.0675	1.1918	1.237	1.0265	1.0909	0.96734	1.1157	1.1461	1.319	1.3284
1.0541	1.3487	1.0182	1.1437	1.225	1.0254	1.0994	1.0633	1.0963	1.1215	1.2958	1.3342
1.038	1.3532	1.0489	1.1642	1.1894	1.0641	1.0631	1.0085	1.1345	1.1664	1.3238	1.287
1.0076	1.3349	1.0046	1.1909	1.2077	1.0123	1.1168	1.0326	1.1272	1.1301	1.3049	1.2812
1.0194	1.3712	1.0303	1.1559	1.2185	1.0265	1.0538	1.0417	1.1254	1.1463	1.3039	1.325
1.0765	1.3728	1.0379	1.2305	1.2332	1.0381	1.0768	1.0496	1.0816	1.1491	1.3307	1.3134
1.0188	1.3454	1.0336	1.1498	1.2186	1.0088	1.0732	1.0273	1.1573	1.1271	1.3116	1.3116
1.0353	1.3663	0.99694	1.1512	1.2207	1.0264	1.0813	1.0071	1.1106	1.1376	1.3138	1.3213
1.034	1.3445	1.025	1.2222	1.2117	1.0449	1.0913	1.0473	1.1155	1.154	1.3276	1.2789
1.0382	1.3532	1.0102	1.1909	1.2331	1.0384	1.059	1.0235	1.1202	1.1558	1.2832	1.3168
1.0217	1.362	1.017	1.1437	1.2306	1.0397	1.1102	1.0482	1.0871	1.1796	1.3234	1.2985
1.0334	1.4095	1.0408	1.2266	1.1943	1.0246	1.08	1.0084	1.1033	1.1398	1.319	1.2976
1.0375	1.4159	1.0074	1.2203	1.2304	1.0179	1.0844	1.0404	1.1152	1.1402	1.2871	1.296
1.0144	1.4168	1.0416	1.2001	1.2474	1.0343	1.095	1.0325	1.141	1.1064	1.2864	1.3381
1.0218	1.3763	1.0239	1.237	1.2159	1.0236	1.0832	1.0239	1.1083	1.1452	1.3024	1.2993
1.0487	1.4004	1.016	1.1694	1.2361	1.0161	1.0885	1.0224	1.1133	1.2039	1.295	1.3108
1.0555	1.3534	1.0512	1.2248	1.2501	1.0271	1.0402	1.0043	1.1062	1.1119	1.2965	1.303
1.0124	1.3786	1.0411	1.1796	1.2022	1.0203	1.104	1.0556	1.1278	1.106	1.3263	1.3332
1.0409	1.3412	1.0133	1.1897	1.2083	1.0129	1.0877	1.0162	1.1205	1.1294	1.3054	1.303
1.0422	1.3422	1.0391	1.1972	1.2007	1.0549	1.0989	1.056	1.0629	1.1403	1.3055	1.2799
0.99359	1.3368	1.0089	1.1839	1.1956	1.0136	1.097	1.0277	1.1238	1.1331	1.3218	1.3156
1.0494	1.3776	1.0186	1.2133	1.2345	1.0444	1.079	1.0387	1.1042	1.1208	1.3056	1.2433
1.0497	1.3502	1.0083	1.2152	1.2087	1.0226	1.0915	1.0098	1.0972	1.1424	1.294	1.3337
1.0149	1.3525	1.0265	1.1847	1.2305	1.0216	1.0618	1.0425	1.1035	1.1393	1.2973	1.287
1.0336	1.3614	1.0541	1.1915	1.2192	1.0452	1.0875	1.035	1.1052	1.1289	1.3002	1.2756
1.0084	1.3652	1.0153	1.2303	1.2381	1.0534	1.1048	1.0257	1.1193	1.1527	1.303	1.2833
1.0569	1.3595	1.0263	1.2092	1.2247	1.013	1.0888	1.0078	1.1285	1.1059	1.3438	1.3079
0.99865	1.3562	1.0764	1.1898	1.2397	1.0077	1.0899	1.0217	1.0967	1.1427	1.2852	1.3172
1.0206	1.364	1.0282	1.1666	1.2291	1.0343	1.0788	1.0297	1.1053	1.1803	1.2952	1.3245
1.0213	1.379	0.97774	1.1621	1.2083	1.0242	1.0614	1.0109	1.0677	1.1076	1.2811	1.3189
1.0396	1.3635	1.0401	1.1763	1.2559	1.0179	1.0961	1.0429	1.1127	1.142	1.3267	1.3264
1.0182	1.381	1.0236	1.2131	1.2363	1.0336	1.0928	1.0404	1.0972	1.1278	1.2939	1.3469
0.98615	1.3552	1.0049	1.2062	1.2108	1.033	1.0782	1.0392	1.1625	1.1298	1.2913	1.3414
1.0627	1.335	1.034	1.2297	1.2268	1.0434	1.0826	1.0278	1.0765	1.1447	1.3023	1.317
1.0254	1.3604	1.0194	1.1906	1.2028	1.0408	1.0804	1.0459	1.1112	1.1497	1.2991	1.289
1.0207	1.3783	1.0081	1.1621	1.2143	1.0252	1.0871	0.98752	1.1062	1.1727	1.3253	1.2352
1.0089	1.3513	1.0336	1.1634	1.214	1.0258	1.0669	1.0309	1.1353	1.1414	1.2874	1.2983
1.0242	1.3759	1.0204	1.1649	1.2199	1.0453	1.0958	1.0465	1.1114	1.1362	1.3167	1.3524
1.0107	1.3673	1.0187	1.186	1.2234	1.0283	1.0787	1.0062	1.102	1.1365	1.3036	1.2886
1.0089	1.3511	1.0023	1.2113	1.2254	1.0417	1.0603	1.0237	1.0753	1.1379	1.306	1.2641
1.0606	1.3435	1.0305	1.2106	1.2017	0.98699	1.0859	1.0188	1.1284	1.1082	1.2923	1.29
1.0021	1.3626	1.0434	1.2094	1.2196	1.0351	1.0563	0.98857	1.1318	1.1352	1.3057	1.2893
1.0419	1.3609	1.0211	1.2198	1.2242	1.0154	1.1015	1.0463	1.1172	1.1302	1.3145	1.3248
1.0279	1.3846	1.0259	1.1498	1.214	1.0301	1.049	1.0401	1.1348	1.1503	1.3367	1.2863
1.0184	1.3609	1.0264	1.1288	1.2354	1.0255	1.1123	1.0303	1.0968	1.124	1.3218	1.312
1.0158	1.3613	1.0259	1.1502	1.2326	1.0229	1.0871	1.0261	1.1089	1.1476	1.297	1.3109
1.0421	1.3667	1.048	1.1599	1.2271	1.0416	1.0971	1.0564	1.0939	1.128	1.3413	1.2828
1.0195	1.3731	1.0488	1.1638	1.2371	1.0237	1.0765	1.0126	1.1253	1.1752	1.2752	1.2663
0.97266	1.3495	1.0337	1.1562	1.2244	1.028	1.0827	1.0157	1.1095	1.1572	1.2981	1.2772
1.0142	1.3802	1.0408	1.2103	1.2068	1.0295	1.0833	1.0047	1.1199	1.1229	1.3079	1.3142
1.0042	1.3588	1.0334	1.2521	1.2268	1.024	1.0945	1.0667	1.1463	1.12	1.3218	1.3277
1.0191	1.3745	1.0536	1.2363	1.2242	1.0154	1.0681	1.0269	1.0884	1.1165	1.2909	1.2962
1.0147	1.3453	1.0289	1.19	1.2267	1.0261	1.0718	0.99464	1.1257	1.1057	1.3214	1.3255
1.0773	1.3553	1.0194	1.2044	1.212	1.0264	1.1107	1.0334	1.1197	1.1408	1.2813	1.3306
1.0201	1.3914	1.0301	1.1984	1.2381	1.0402	1.0783	1.0173	1.1109	1.1486	1.3112	1.3186
1.0129	1.3571	1.0223	1.2231	1.2255	1.03	1.0829	1.0188	1.0903	1.1581	1.3048	1.2841
1.0117	1.346	1.021	1.2197	1.2307	1.0296	1.0782	1.0466	1.108	1.1326	1.3087	1.32
1.0322	1.3666	1.0169	1.2065	1.2242	1.0051	1.0775	1.0362	1.0964	1.1374	1.2864	1.3312
1.0607	1.3646	1.0542	1.1485	1.207	1.0212	1.0736	1.0277	1.1285	1.1578	1.3157	1.3188
1.0341	1.3837	1.0192	1.2128	1.2338	1.0378	1.1218	1.0036	1.1345	1.1524	1.3184	1.3432
1.039	1.3846	1.0197	1.2009	1.1996	1.0168	1.0588	1.0237	1.0947	1.1457	1.2888	1.3175
1.0541	1.3373	1.0091	1.2058	1.2077	1.0416	1.065	1.0496	1.1431	1.1191	1.3237	1.3322
1.0299	1.3556	1.0302	1.1642	1.2384	1.0136	1.0991	1.0243	1.1046	1.1223	1.2979	1.2695
1.0718	1.4009	1.0366	1.2074	1.2129	1.0372	1.0917	1.0299	1.113	1.189	1.2981	1.295
1.0185	1.3466	1.0299	1.1885	1.2474	1.0451	1.0759	1.0336	1.088	1.1185	1.3283	1.3192
1.0211	1.339	1.0245	1.1789	1.213	1.01	1.0947	1.0326	1.1342	1.1408	1.2946	1.3315
1.0128	1.3709	1.0238	1.2085	1.2276	1.049	1.0708	0.99872	1.0724	1.1712	1.2996	1.3033
1.0361	1.3726	1.0267	1.2311	1.21	1.0328	1.1037	1.0323	1.1288	1.1074	1.2888	1.3208
1.0275	1.3563	0.97634	1.2215	1.2563	1.0316	1.0646	1.0187	1.1083	1.1501	1.3067	1.297
1.0185	1.3722	1.0671	1.1982	1.2152	1.0249	1.081	1.027	1.111	1.1295	1.3269	1.1981
1.0304	1.3618	1.0122	1.1629	1.2323	1.0261	1.0986	1.0312	1.1022	1.1351	1.3013	1.3191
1.04	1.3589	1.0357	1.2036	1.2075	1.0378	1.0863	1.0286	1.1255	1.1283	1.2809	1.2798
1.0229	1.3505	1.0459	1.1923	1.2137	1.0331	1.094	1.0542	1.0925	1.1492	1.3185	1.2808
1.0291	1.3473	1.011	1.1917	1.2269	1.0248	1.0587	0.97423	1.0808	1.1343	1.3161	1.3301
1.0739	1.3789	1.0294	1.1756	1.2123	1.0301	1.083	1.0328	1.1477	1.133	1.293	1.3567
1.0369	1.3735	1.0602	1.1757	1.2111	1.0257	1.0935	1.0272	1.105	1.1456	1.3003	1.3344
1.0215	1.3339	1.0321	1.2145	1.229	1.0092	1.0729	1.0378	1.1292	1.1327	1.3125	1.2946
1.0056	1.3682	0.99762	1.2385	1.2042	1.0295	1.0916	1.0456	1.0906	1.141	1.3239	1.293
1.0468	1.3525	1.0108	1.2207	1.2123	1.0488	1.0615	1.0274	1.1402	1.1307	1.3019	1.2877
1.0448	1.3895	0.99231	1.2303	1.2341	1.0256	1.09	1.0161	1.086	1.1516	1.3166	1.3298
1.043	1.3512	1.0097	1.1933	1.2276	1.0452	1.0982	1.0436	1.105	1.1354	1.3106	1.327
1.035	1.3708	1.0268	1.2053	1.2123	1.0222	1.0987	1.0244	1.1221	1.1302	1.3085	1.3149
1.0246	1.3617	1.0383	1.2123	1.2408	1.0102	1.0477	1.0007	1.0951	1.1407	1.2891	1.3298
1.0252	1.3649	1.0749	1.1947	1.2299	1.0403	1.0717	1.0429	1.1339	1.1472	1.2972	1.28
1.0205	1.3515	1.0157	1.1992	1.2082	1.0255	1.0902	1.056	1.1044	1.1381	1.2907	1.281
1.0306	1.3491	1.0205	1.126	1.2433	1.0323	1.0907	1.0124	1.1173	1.1229	1.2867	1.2917
0.99672	1.3859	1.0427	1.1644	1.225	1.0259	1.0969	1.0545	1.0908	1.1554	1.3137	1.2858
1.0392	1.3626	1.0385	1.1847	1.2104	1.026	1.0698	0.99807	1.1259	1.1344	1.3179	1.2741
1.033	1.361	1.0234	1.125	1.2469	1.0505	1.0962	1.0094	1.1276	1.1305	1.2747	1.3222
1.0087	1.3344	1.0382	1.1175	1.226	1.0172	1.0717	1.0768	1.0992	1.1331	1.2972	1.3399
1.0571	1.3396	1.009	1.1702	1.1879	1.054	1.0943	1.0169	1.1109	1.1577	1.3147	1.3216
1.0242	1.3859	1.0134	1.2125	1.2172	1.0102	1.0944	1.025	1.1162	1.1442	1.3228	1.2951
1.0473	1.3355	1.0256	1.2532	1.2045	1.0018	1.0824	1.0401	1.0919	1.0969	1.2938	1.3345
1.0061	1.3693	1.0341	1.2015	1.1636	1.0046	1.0829	1.0001	1.1284	1.1277	1.3246	1.2847
1.0311	1.3423	1.0375	1.1846	1.2396	1.037	1.0687	1.0591	1.1313	1.1703	1.2687	1.2928
1.0572	1.3645	1.019	1.1961	1.2446	1.0294	1.0814	1.011	1.0984	1.1489	1.316	1.3184
1.0493	1.3392	1.0034	1.1251	1.2258	1.0216	1.0892	1.037	1.1178	1.1314	1.3346	1.3051
1.0464	1.3128	1.0244	1.2424	1.2365	1.0177	1.1041	1.0348	1.1177	1.1346	1.2976	1.3513
1.0337	1.3725	1.0127	1.1948	1.2233	1.0454	1.0953	1.0278	1.1096	1.124	1.293	1.2678
1.028	1.3701	0.9853	1.1895	1.2125	1.0426	1.0809	1.0358	1.1375	1.1053	1.2792	1.3066
1.048	1.3621	1.0588	1.2301	1.2425	1.0207	1.0646	1.0285	1.1203	1.1732	1.3246	1.2897
1.0135	1.3671	1.0575	1.2274	1.2323	1.0189	1.0682	1.0288	1.1147	1.0819	1.2933	1.3062
1.0232	1.351	1.0494	1.2085	1.2308	1.0475	1.073	0.9961	1.0865	1.1796	1.3087	1.3161
1.0442	1.3575	1.0484	1.1848	1.2368	1.0135	1.0708	1.0629	1.1194	1.1451	1.306	1.3272
0.99418	1.3953	1.0317	1.1592	1.23	1.0327	1.0677	1.0238	1.1167	1.115	1.3238	1.2925
1.0218	1.3524	1.0336	1.216	1.2067	1.068	1.076	1.0276	1.0759	1.1482	1.3276	1.263
1.0622	1.3459	0.97802	1.2124	1.2005	1.0098	1.1141	0.99839	1.1463	1.1458	1.2711	1.2868
1.0075	1.3719	1.0187	1.2033	1.2021	1.0289	1.0662	1.0585	1.0723	1.1824	1.3318	1.2563
1.015	1.342	1.0403	1.2026	1.2369	0.99845	1.0724	1.046	1.1195	1.1325	1.3162	1.3122
1.0454	1.3773	1.0148	1.204	1.21	0.97539	1.0913	1.022	1.0801	1.1513	1.3206	1.3081
1.0295	1.3429	1.0223	1.1879	1.2514	1.0357	1.0782	0.98833	1.1065	1.1349	1.2896	1.2872
1.007	1.3644	1.0168	1.193	1.2503	1.0497	1.098	0.99523	1.1017	1.1228	1.3143	1.3162
1.0397	1.3639	1.0825	1.178	1.2207	1.0338	1.081	1.0866	1.1306	1.1203	1.2896	1.3255
1.0152	1.3346	1.053	1.1523	1.2188	1.013	1.0712	0.98068	1.1209	1.1194	1.3063	1.3066
1.0422	1.3431	1.0614	1.2035	1.1981	1.0279	1.0901	1.0686	1.0847	1.1471	1.2685	1.3331
1.027	1.3755	1.0283	1.2306	1.2221	1.0665	1.0561	1.0314	1.1181	1.1332	1.3268	1.3254
1.0309	1.397	1.0286	1.1868	1.1908	1.0021	1.0963	1.0345	1.134	1.1435	1.2873	1.3043
0.97713	1.3379	1.0113	1.1965	1.2196	1.0212	1.1094	1.0378	1.1263	1.1498	1.3199	1.2838
0.97919	1.3735	1.0601	1.2336	1.2033	1.0187	1.07	1.0324	1.1122	1.121	1.261	1.3326
1.0222	1.3796	1.0326	1.1685	1.2176	1.0464	1.0916	1.0096	1.1271	1.1463	1.3241	1.3071
1.0514	1.3985	1.0565	1.1932	1.2241	1.0381	1.0952	1.0261	1.1028	1.1187	1.3186	1.3094
1.0125	1.3438	1.0465	1.1465	1.244	1.0132	1.1032	1.0418	1.0576	1.1692	1.32	1.2674
1.0365	1.3634	1.0075	1.1948	1.2165	1.0341	1.079	1.037	1.1258	1.1304	1.3327	1.2781
1.0345	1.3667	1.023	1.2274	1.2566	1.0399	1.0923	1.0209	1.1213	1.14	1.3044	1.3281
1.0156	1.3442	1.0181	1.2009	1.2386	1.0369	1.0803	1.016	1.1017	1.1398	1.3052	1.3019
1.0313	1.3836	1.0446	1.1861	1.2058	1.0411	1.0836	1.0193	1.1069	1.144	1.3351	1.3073
1.0218	1.3708	1.025	1.2081	1.251	0.99689	1.0664	1.0615	1.0899	1.1419	1.2877	1.2965
1.0281	1.3622	1.0316	1.2081	1.1992	1.0389	1.0807	1.0184	1.1523	1.1365	1.3263	1.3128
0.93787	1.356	1.0068	1.2233	1.1845	1.0263	1.0743	1.0163	1.0996	1.1199	1.3031	1.3085
1.0017	1.3549	1.0311	1.2126	1.2329	1.0269	1.0933	1.0571	1.0757	1.1873	1.2992	1.3257
1.0379	1.3505	1.0308	1.1787	1.2186	1.0335	1.063	0.98574	1.1202	1.1321	1.314	1.3103
1.0476	1.3807	1.0435	1.1697	1.2254	1.0193	1.1071	1.0229	1.0774	1.0999	1.3084	1.3076
1.0481	1.3597	0.99742	1.1688	1.2371	1.0149	1.06	1.0356	1.1312	1.1513	1.2928	1.2934
0.99313	1.3674	1.0184	1.18	1.2144	1.0221	1.0787	1.0221	1.1424	1.1408	1.283	1.2949
1.0291	1.3691	1.0603	1.1992	1.2138	1.0483	1.1006	1.0364	1.0853	1.1395	1.2742	1.3226
1.0531	1.3465	1.0128	1.1827	1.2052	1.047	1.1027	1.0039	1.1125	1.1447	1.3373	1.3063
1.0549	1.3617	1.0283	1.201	1.2228	1.0282	1.0609	1.0423	1.1214	1.1228	1.2602	1.3078
1.0231	1.3611	1.0277	1.1971	1.2305	1.029	1.0894	1.0344	1.1221	1.1336	1.3274	1.3078
1.0606	1.3552	0.99785	1.2065	1.2325	1.0162	1.0896	1.0143	1.0967	1.1072	1.3167	1.2982
1.0564	1.3332	1.0615	1.2154	1.2294	1.0402	1.0625	1.032	1.1304	1.1056	1.2968	1.3179
