# Supplementary material for: How to Sync to the Beat of a Persistent Fractal Metronome without Falling Off the Treadmill?
Source: PLoS One. 2015 Jul 31;10(7):e0134148. doi: 10.1371/journal.pone.0134148 (PMC4521716; doi:10.1371/journal.pone.0134148)
Supplement: S1 Dataset — (ZIP) [file pone.0134148.s001.zip › Roerdinketal_PLoSONE_SupplementaryMaterial/SS_06]

1.0574	1.3723	1.0346	1.1972	1.2241	1.0198	1.0858	1.0626	1.116	1.1336	1.2952	1.3107
1.0322	1.3349	1.0114	1.2121	1.2374	1.0415	1.1055	0.96698	1.1266	1.1035	1.3359	1.3261
1.0149	1.3927	1.0272	1.1692	1.2199	1.0476	1.0725	1.0391	1.1196	1.1293	1.3007	1.3217
1.0737	1.3734	1.0572	1.1832	1.2113	1.0258	1.046	1.0441	1.1055	1.1675	1.3122	1.3221
1.0367	1.3445	1.0211	1.1831	1.2404	1.0274	1.0995	1.0207	1.1076	1.1451	1.2962	1.2866
1.0391	1.3476	1.0186	1.1994	1.2316	1.0475	1.0706	1.034	1.1017	1.1457	1.2847	1.3254
1.0201	1.3752	1.0487	1.1717	1.2036	1.0345	1.0875	1.0673	1.1036	1.1392	1.329	1.2415
1.0227	1.3629	1.0504	1.1686	1.2143	1.0056	1.0388	1.0146	1.106	1.1714	1.2865	1.3025
1.0339	1.3518	0.99458	1.2285	1.2279	1.0363	1.0641	1.0462	1.0849	1.1213	1.309	1.357
0.9878	1.3489	1.0614	1.2211	1.2409	1.0269	1.0968	1.0771	1.115	1.1551	1.2928	1.2921
1.0416	1.3857	1.0152	1.1986	1.209	1.0096	1.087	0.97387	1.1463	1.1325	1.3036	1.292
1.0405	1.3589	1.032	1.1809	1.2528	1.0349	1.0842	1.0683	1.1732	1.1488	1.3163	1.2983
1.0197	1.3709	1.0182	1.2198	1.2608	1.0212	1.0736	1.0259	1.0809	1.1504	1.326	1.303
1.0117	1.3558	1.0255	1.1766	1.1843	1.0299	1.0905	1.052	1.1074	1.1299	1.286	1.3384
1.0447	1.3576	1.0077	1.2266	1.2038	1.0429	1.0674	1.0035	1.1263	1.1432	1.3214	1.2725
1.0474	1.3386	1.0374	1.2003	1.1938	1.0323	1.0669	1.012	1.0691	1.1186	1.3001	1.3047
1.0448	1.3773	1.0312	1.2102	1.2177	1.0024	1.0772	1.0094	1.1146	1.1608	1.3098	1.3094
1.0351	1.3347	1.0149	1.206	1.2325	1.0533	1.0865	1.0357	1.1438	1.131	1.3183	1.2959
1.0669	1.3604	1.0416	1.1889	1.2268	1.0278	1.1061	1.0322	1.1341	1.1535	1.3202	1.309
1.043	1.3695	1.0345	1.1902	1.2091	1.0326	1.0891	1.0268	1.1103	1.137	1.2896	1.3277
1.0262	1.3378	1.0397	1.1959	1.2569	1.0226	1.0893	1.0469	1.084	1.1395	1.306	1.2949
1.0381	1.3658	1.0021	1.1712	1.2051	1.0369	1.1036	1.0201	1.1166	1.1733	1.2966	1.3367
1.0001	1.3345	1.043	1.1865	1.2274	1.035	1.0685	1.0536	1.0881	1.1266	1.3269	1.2919
1.0118	1.3935	1.0132	1.1932	1.2944	1.0133	1.0729	1.0111	1.1121	1.1353	1.3338	1.307
1.0597	1.3485	1.0516	1.2004	1.199	1.0568	1.0565	1.046	1.1006	1.1479	1.2973	1.3153
1.0134	1.3631	0.9957	1.2037	1.2078	1.0086	1.0752	1.0074	1.1192	1.122	1.3156	1.2925
0.95707	1.3829	1.0462	1.1834	1.2088	1.0327	1.1006	1.0477	1.1148	1.1325	1.2659	1.3135
1.0208	1.315	1.0322	1.2047	1.2397	1.0241	1.0738	1.0343	1.118	1.1334	1.3032	1.3143
0.9863	1.3613	1.0181	1.2106	1.2208	1.0382	1.1097	1.0033	1.0891	1.1524	1.3124	1.2976
0.99943	1.3861	1.0476	1.1951	1.2303	1.0241	1.0826	1.0507	1.138	1.1048	1.2894	1.3173
1.0456	1.355	1.0379	1.1404	1.2143	1.0411	1.0716	0.98797	1.1157	1.1507	1.2938	1.325
1.0139	1.3453	1.0583	1.2096	1.2195	1.0311	1.0646	1.0244	1.0942	1.1256	1.2978	1.3073
1.112	1.3711	1.0244	1.2032	1.2223	1.0341	1.0747	1.0448	1.1293	1.1309	1.3171	1.3359
1.0444	1.3377	1.0187	1.1804	1.2271	0.99846	1.0959	1.0454	1.1089	1.1361	1.2956	1.3462
1.0331	1.366	1.0399	1.1926	1.2225	1.0392	1.086	1.0245	1.0739	1.1295	1.3196	1.2784
1.0047	1.379	1.0299	1.2145	1.2207	1.0199	1.1017	1.0117	1.1745	1.1329	1.2908	1.3453
1.0184	1.3478	1.049	1.2046	1.2176	1.0372	1.0927	1.0337	1.0879	1.1427	1.3184	1.2752
1.0265	1.3661	1.0627	1.2105	1.2366	1.0195	1.0897	1.0334	1.1117	1.1761	1.2846	1.2791
1.0688	1.3435	1.1016	1.1965	1.2062	1.0347	1.0942	1.0339	1.1272	1.1498	1.3182	1.2987
0.99305	1.3553	0.8818	1.1772	1.2281	1.0128	1.0902	1.0705	1.0761	1.1173	1.3165	1.3109
1.0175	1.3783	0.98024	1.2173	1.2198	1.0398	1.082	1.0223	1.1221	1.1509	1.3049	1.2802
1.0508	1.3731	0.9901	1.1986	1.243	1.0314	1.0734	1.0075	1.1074	1.1346	1.3134	1.3127
1.0067	1.3323	1.0572	1.2043	1.2084	1.0294	1.0642	0.99026	1.1002	1.1428	1.2976	1.2916
1.0555	1.3819	1.0347	1.1993	1.1982	1.0139	1.0709	1.0408	1.0953	1.1295	1.2965	1.3184
1.0442	1.3585	1.0283	1.1879	1.2238	1.0345	1.0691	1.0028	1.1477	1.1432	1.3244	1.2795
1.0085	1.3644	1.0166	1.173	1.2081	1.0323	1.079	1.047	1.0952	1.1441	1.2802	1.3309
0.99394	1.3512	1.0615	1.2085	1.2398	1.0122	1.0749	1.0321	1.1481	1.1431	1.3318	1.3049
1.0116	1.3676	1.036	1.1597	1.2296	1.0489	1.0923	0.99654	1.1001	1.1489	1.3044	1.3033
1.0406	1.3824	1.0013	1.2139	1.2133	1.0207	1.0518	1.0307	1.0702	1.1299	1.3111	1.3176
1.0622	1.3311	1.0259	1.1951	1.2279	1.0402	1.0857	1.0529	1.1277	1.1313	1.297	1.2783
0.99922	1.3683	1.0509	1.1799	1.2779	1.0262	1.0852	1.0331	1.1168	1.1484	1.3125	1.3113
1.0335	1.3723	1.0263	1.1789	1.2144	1.0228	1.114	1.0447	1.1158	1.128	1.2877	1.3116
1.0325	1.3431	0.97378	1.1719	1.2038	1.0197	1.0689	1.0039	1.1318	1.1383	1.3073	1.2758
1.0261	1.3803	1.0417	1.1864	1.2161	1.0414	1.1125	1.0565	1.1063	1.122	1.3156	1.2819
1.0347	1.3325	1.0139	1.2136	1.2355	0.99596	1.0917	1.0156	1.0897	1.1237	1.3285	1.3266
1.0184	1.3589	1.0105	1.2174	1.2118	1.0499	1.0952	1.0284	1.1194	1.1427	1.3168	1.3033
1.0336	1.3778	1.0499	1.1888	1.2269	1.0399	1.1072	1.01	1.1379	1.148	1.3177	1.3381
1.0214	1.3695	1.0088	1.1981	1.2328	1.0267	1.0668	1.0196	1.1013	1.1231	1.3186	1.3434
1.0524	1.3711	1.0087	1.2121	1.241	1.0428	1.0848	1.0146	1.0992	1.1289	1.3297	1.33
1.0398	1.3728	1.0225	1.1805	1.2004	1.0174	1.0844	1.0468	1.1308	1.1519	1.2765	1.2874
1.0172	1.343	1.0368	1.2108	1.2162	1.0016	1.0769	1.0154	1.1346	1.1308	1.2929	1.2518
1.0107	1.3643	1.0102	1.1776	1.2289	1.0197	1.1001	1.0214	1.1053	1.1214	1.3085	1.3525
1.0321	1.3543	1.0329	1.205	1.233	1.036	1.0882	1.0224	1.0967	1.1152	1.2999	1.2809
1.0284	1.3592	1.0382	1.2045	1.1926	1.0421	1.073	1.0136	1.1579	1.1497	1.2803	1.3063
1.0339	1.3644	1.0546	1.2243	1.2169	1.0339	1.0855	1.0312	1.0856	1.1262	1.3066	1.3373
1.0239	1.3686	1.0319	1.2011	1.212	1.0298	1.11	1.0255	1.1161	1.1551	1.263	1.3075
1.0344	1.3502	1.0319	1.1741	1.2367	1.0231	1.1136	1.0416	1.0824	1.1507	1.3308	1.2985
1.0193	1.3742	1.0206	1.1998	1.209	1.0384	1.0934	1.0174	1.1138	1.1202	1.3462	1.2874
1.0347	1.3687	1.0082	1.174	1.2229	1.008	1.0806	1.0047	1.0821	1.1571	1.3185	1.2824
1.0158	1.3499	1.0379	1.2174	1.2027	1.0309	1.0898	1.0687	1.1333	1.1417	1.3256	1.3012
1.0531	1.3475	1	1.2035	1.2276	1.0115	1.0793	1.0296	1.0918	1.1391	1.3121	1.3329
1.0704	1.366	1.0312	1.2063	1.2083	1.0262	1.1074	1.0132	1.0847	1.1545	1.3034	1.2823
1.0156	1.3813	1.02	1.2112	1.2193	1.0279	1.0632	0.99775	1.127	1.136	1.3105	1.3064
1.0055	1.3428	1.0132	1.2069	1.217	1.0241	1.0872	1.0427	1.1383	1.1349	1.2963	1.3194
0.9914	1.3433	0.98633	1.1891	1.2631	1.0401	1.0654	1.047	1.1018	1.1136	1.3055	1.3126
1.0283	1.3719	1.0267	1.1862	1.2132	1.0499	1.0873	1.0003	1.1201	1.1623	1.296	1.2875
1.0293	1.3563	1.0583	1.181	1.2235	1.0226	1.0134	1.0195	1.1302	1.1574	1.3111	1.2607
1.0419	1.3338	1.0216	1.1864	1.2217	1.0492	1.101	1.0719	1.1198	1.1182	1.3082	1.3222
1.029	1.3414	1.0592	1.1979	1.2256	1.0228	1.1	1.0224	1.0764	1.1633	1.2985	1.3313
1.012	1.3708	1.0267	1.2157	1.2534	1.0182	1.0555	1.0474	1.119	1.1214	1.3134	1.2627
1.0241	1.361	1.0101	1.1674	1.2056	1.0159	1.0723	1.0353	1.1003	1.1618	1.3018	1.2957
1.0273	1.3848	1.0213	1.1543	1.2095	1.0417	1.0526	0.98809	1.1219	1.1188	1.3111	1.3398
1.0158	1.357	1.026	1.1775	1.2305	1.0246	1.0747	1.0305	1.1284	1.1176	1.3203	1.2918
1.0241	1.3175	0.98541	1.1961	1.1922	0.99744	1.0669	1.0431	1.1292	1.1433	1.2993	1.3339
1.0594	1.3695	1.0396	1.1932	1.19	1.0263	1.0975	1.0249	1.1039	1.1351	1.3238	1.3289
0.99267	1.3635	1.0102	1.1806	1.2372	1.0558	1.0714	1.0319	1.0796	1.1608	1.3005	1.3064
1.0042	1.3647	1.0689	1.1694	1.2255	1.0243	1.0632	1.0163	1.1206	1.1419	1.3035	1.3106
1.045	1.3809	1.0313	1.24	1.2097	1.0287	1.0823	1.0307	1.1083	1.1531	1.3149	1.3159
1.0345	1.3255	1.0448	1.245	1.2166	1.0096	1.1029	1.0195	1.1258	1.1377	1.3174	1.2902
1.0221	1.3697	1.0363	1.1914	1.2278	1.0606	1.091	1.0501	1.1107	1.1309	1.2783	1.3277
1.046	1.3692	1.0441	1.1755	1.2158	1.0188	1.0959	1.0063	1.1058	1.134	1.2973	1.2807
1.0229	1.3758	1.0174	1.2018	1.2176	1.0058	1.0299	1.0207	1.123	1.1663	1.3087	1.2982
1.046	1.3647	1.0129	1.2154	1.2349	1.0195	1.102	1.0192	1.1031	1.121	1.3182	1.3243
1.068	1.3653	1.077	1.2086	1.2803	1.022	1.0735	1.0534	1.1134	1.1355	1.3067	1.3032
1.0511	1.3742	0.9973	1.1944	1.2203	1.0282	1.0418	1.0172	1.1249	1.1055	1.3239	1.3211
1.0536	1.3585	1.052	1.2047	1.1983	1.0325	1.0735	1.0418	1.0994	1.1588	1.3178	1.3076
1.0241	1.3425	1.0522	1.1964	1.2409	1.0061	1.1186	1.0199	1.1224	1.1464	1.2863	1.2877
1.0269	1.3689	1.0243	1.2296	1.2209	1.0177	1.1398	1.0432	1.1478	1.1277	1.2969	1.3049
1.0213	1.3532	1.0444	1.1828	1.2127	1.0216	1.1601	1.0207	1.0989	1.1275	1.3018	1.2949
1.0116	1.3587	1.0107	1.1842	1.2369	1.007	1.06	1.0268	1.1043	1.1454	1.3038	1.326
1.03	1.3613	1.0187	1.1703	1.2125	1.0595	1.0767	1.0382	1.0996	1.1401	1.3054	1.2766
1.0343	1.3679	1.0418	1.2024	1.1992	1.0305	1.0956	1.0096	1.1325	1.1256	1.3011	1.3518
1.0276	1.3584	0.99785	1.1914	1.1989	1.0466	1.1017	1.0326	1.0922	1.1523	1.2905	1.3065
0.99379	1.3812	1.061	1.1726	1.229	1.0388	1.1196	1.0471	1.1389	1.1584	1.2949	1.3194
0.96277	1.3713	1.0147	1.1808	1.2406	1.0584	1.0941	1.0167	1.1098	1.1598	1.3105	1.2901
1.0023	1.347	1.0072	1.2223	1.2238	1.0001	1.088	1.0168	1.1224	1.1395	1.284	1.334
1.0414	1.3823	1.0509	1.188	1.2222	0.9872	1.0866	1.04	1.1007	1.1546	1.2981	1.3203
1.0222	1.3502	1.0292	1.178	1.2317	1.0578	1.1207	1.0447	1.0884	1.1387	1.3053	1.3091
1.0343	1.3498	1.035	1.1936	1.2373	1.0363	1.071	1.0179	1.0915	1.1487	1.3177	1.347
1.0402	1.3382	1.0273	1.2136	1.2408	1.0476	1.0974	1.0038	1.1345	1.1333	1.3012	1.2747
1.0286	1.3678	1.0023	1.2122	1.2164	1.0221	1.1052	1.0183	1.0914	1.1248	1.3092	1.3269
1.0194	1.3754	1.0184	1.203	1.2225	1.0304	1.0679	1.0486	1.1248	1.1455	1.2731	1.3353
1.0678	1.3645	1.0816	1.186	1.2375	1.0173	1.0856	1.0337	1.1238	1.1309	1.3164	1.2765
1.0261	1.3579	1.0404	1.2215	1.2077	1.0345	1.0868	1.0641	1.0552	1.1272	1.3096	1.3042
1.017	1.3292	1.0391	1.1683	1.218	1.0379	1.0568	1.014	1.1034	1.136	1.3081	1.2965
1.0099	1.3348	1.0437	1.1979	1.2397	1.0505	1.0718	1.021	1.1478	1.1443	1.3018	1.3115
1.0511	1.3873	1.0196	1.1483	1.2198	0.99697	1.0898	1.0599	1.1317	1.1501	1.3174	1.3224
1.0293	1.3578	1.0292	1.2179	1.1919	1.0495	1.0767	0.9968	1.1177	1.1516	1.2892	1.3191
1.0751	1.3832	1.0132	1.2032	1.2254	1.0229	1.0615	1.05	1.0968	1.1503	1.2707	1.3303
1.0389	1.3606	1.005	1.1889	1.2295	1.0331	1.0769	1.0296	1.0999	1.131	1.3271	1.3105
1.0236	1.3473	0.99605	1.2183	1.2262	1.0603	1.0772	1.0244	1.1471	1.1392	1.3167	1.3139
1.0369	1.3613	1.0616	1.2055	1.2061	1.0119	1.0813	1.0057	1.0811	1.1137	1.3031	1.2737
1.0565	1.3835	1.0062	1.2097	1.2414	1.0359	1.0756	1.0482	1.071	1.1254	1.2968	1.2823
1.0248	1.3496	1.0667	1.1724	1.2227	1.0357	1.0471	1.0441	1.1173	1.175	1.2902	1.3118
1.0448	1.381	1.0308	1.1982	1.2312	1.0192	1.1069	0.99689	1.1253	1.1289	1.2916	1.3209
0.98844	1.3535	1.0292	1.1592	1.2236	1.0251	1.0903	1.0199	1.1068	1.1395	1.286	1.283
1.0303	1.3806	1.0207	1.2125	1.2311	1.0436	1.0595	1.0129	1.1567	1.1543	1.3078	1.2833
1.0464	1.3567	1.0119	1.1818	1.2272	1.0286	1.088	1.0507	1.0554	1.0964	1.3112	1.2958
1.0163	1.3572	1.0341	1.1911	1.2107	1.0201	1.0821	1.0426	1.1383	1.1743	1.3161	1.2473
1.0111	1.3581	1.0175	1.2056	1.2043	1.0275	1.0628	1.0305	1.1068	1.0998	1.3067	1.3479
1.0137	1.3799	1.0476	1.1731	1.219	1.0283	1.1118	1.0428	1.136	1.1572	1.3337	1.2952
1.0183	1.3153	1.003	1.2142	1.2109	1.0326	1.0728	1.017	1.0979	1.1319	1.3003	1.2912
1.0468	1.3825	1.0733	1.1882	1.2262	1.0268	1.0973	1.031	1.1414	1.1205	1.3445	1.3022
1.0339	1.3554	1.0392	1.1864	1.2388	1.0306	1.0874	0.99916	1.1283	1.1631	1.2849	1.3039
1.012	1.3572	0.9941	1.2362	1.2289	1.048	1.1117	1.0618	1.101	1.1401	1.3104	1.2739
1.015	1.3646	1.073	1.2024	1.243	1.0186	1.0793	1.003	1.0936	1.1242	1.3278	1.3031
1.0398	1.3784	0.95946	1.1822	1.2085	1.0247	1.089	1.0052	1.1195	1.1562	1.2963	1.2757
1.0626	1.3673	1.0934	1.2097	1.2331	1.0202	1.0866	1.0666	1.102	1.1304	1.3062	1.3192
1.0115	1.3634	1.0583	1.1414	1.2349	1.0348	1.0911	0.99166	1.1064	1.138	1.2863	1.3
0.97878	1.3575	1.0611	1.2019	1.2085	1.0217	1.0558	1.0369	1.1176	1.1376	1.2917	1.3546
1.0216	1.3682	1.0129	1.2076	1.2344	1.0028	1.094	1.029	1.0937	1.1381	1.2985	1.3188
1.0173	1.368	0.99794	1.1863	1.2263	1.032	1.111	0.99438	1.1084	1.1516	1.3145	1.3435
1.0395	1.3734	1.0334	1.1771	1.2114	1.0241	1.0738	1.052	1.133	1.1514	1.3166	1.3161
1.0361	1.3608	0.99175	1.2375	1.2277	1.0296	1.0914	1.0329	1.1047	1.1305	1.2887	1.3075
1.0555	1.3552	0.99472	1.1613	1.1982	1.0099	1.0776	1.0669	1.1011	1.1746	1.3017	1.3457
1.0316	1.3496	1.0121	1.1502	1.2276	1.0173	1.074	1.0184	1.1345	1.168	1.2931	1.3053
1.0534	1.37	1.0256	1.1971	1.2242	1.0356	1.087	1.008	1.1205	1.1384	1.3077	1.3294
1.0375	1.3505	1.0307	1.2088	1.2388	1.0289	1.077	1.0286	1.0933	1.1162	1.2964	1.295
1.0278	1.3694	1.0379	1.2306	1.2251	1.0316	1.084	1.0147	1.1455	1.1373	1.3216	1.2765
1.0126	1.364	1.0259	1.2177	1.22	1.0372	1.1016	1.0584	1.128	1.1262	1.3079	1.2649
1.0556	1.3608	1.0057	1.2256	1.1938	1.031	1.082	1.0651	1.1032	1.1453	1.3269	1.3047
1.0536	1.3768	1.0338	1.1904	1.2147	1.0339	1.0853	1.0174	1.1017	1.1168	1.3368	1.3127
1.0278	1.3504	1.0367	1.191	1.2264	1.0437	1.054	1.0221	1.123	1.1395	1.2884	1.3171
1.011	1.3889	1.0232	1.1582	1.2213	1.0289	1.0979	1.0354	1.0828	1.1347	1.3207	1.2985
1.0365	1.3731	1.049	1.1867	1.2301	1.0163	1.0906	0.99514	1.1084	1.1359	1.3217	1.3091
1.0103	1.3613	1.0546	1.1695	1.2283	1.0539	1.0854	1.0214	1.1061	1.1475	1.2786	1.3548
1.0264	1.3615	1.0294	1.1769	1.216	1.0448	1.0545	1.0419	1.1234	1.1007	1.308	1.2723
1.042	1.3573	1.0372	1.1962	1.1992	0.95727	1.0901	1.0225	1.1083	1.1497	1.3159	1.3214
1.0431	1.3808	1.0109	1.1867	1.2036	0.99252	1.0659	1.0249	1.0925	1.1053	1.2938	1.2892
1.0141	1.3684	1.0198	1.2202	1.2115	0.98199	1.0593	1.0435	1.1165	1.1445	1.2999	1.2829
1.0386	1.3651	1.0342	1.2069	1.2285	1.0185	1.096	0.99703	1.1304	1.1256	1.3127	1.3354
0.99365	1.3526	0.99893	1.1788	1.247	1.0258	1.0938	1.0309	1.1071	1.1181	1.2951	1.3035
0.97828	1.3536	1.0637	1.1571	1.2437	1.037	1.0833	1.0262	1.0964	1.1429	1.2942	1.3022
1.0262	1.3533	1.0291	1.1882	1.2133	1.0047	1.0816	1.0275	1.1298	1.1396	1.3141	1.3126
1.0109	1.3744	1.0202	1.2053	1.2331	1.0351	1.0865	1.0417	1.0769	1.1252	1.2998	1.3058
1.013	1.3731	1.0493	1.2049	1.2028	1.023	1.0944	1.0376	1.1428	1.1437	1.3325	1.3078
1.0098	1.3448	1.0547	1.2269	1.2145	1.0331	1.0879	1.0311	1.1004	1.1416	1.2933	1.3116
1.0595	1.3771	1.0169	1.2102	1.2262	1.0434	1.0922	1.0271	1.1003	1.1119	1.3251	1.2756
1.0596	1.3528	1.0433	1.2254	1.2269	1.0165	1.0785	1.0312	1.1309	1.1463	1.303	1.3748
1.0218	1.3787	1.0163	1.1962	1.2283	1.0213	1.0479	1.0135	1.0983	1.1329	1.3314	1.319
1.0215	1.3613	1.0383	1.223	1.2174	1.0198	1.0659	0.97349	1.1244	1.1766	1.3104	1.2995
1.0128	1.367	1.0616	1.2107	1.2423	1.0235	1.1098	1.1059	1.1213	1.1298	1.306	1.2953
1.0313	1.3599	0.99337	1.1799	1.2096	1.043	1.0622	1.0531	1.1012	1.1387	1.2972	1.314
1.0362	1.3737	1.0253	1.162	1.2227	1.0214	1.0501	0.99938	1.135	1.1298	1.2908	1.2891
1.0375	1.3661	1.0891	1.2127	1.2221	1.0446	1.0758	1.0329	1.088	1.1777	1.3004	1.3082
1.0067	1.3566	1.0492	1.2095	1.2403	1.0507	1.0489	1.0115	1.1012	1.165	1.3229	1.3149
1.024	1.351	1.0231	1.1869	1.2161	1.0138	1.0792	1.0305	1.1395	1.1811	1.2925	1.3015
1.0154	1.3357	1.0335	1.2207	1.2019	1.0105	1.0899	1.056	1.1168	1.1207	1.2995	1.3188
1.0615	1.3526	1.0609	1.2336	1.233	1.0421	1.0719	0.99437	1.1229	1.1208	1.2993	1.335
1.0178	1.395	0.94925	1.2017	1.2577	1.0257	1.105	1.0612	1.0849	1.166	1.283	1.3086
0.98571	1.3466	1.02	1.1434	1.2205	1.0364	1.1044	1.04	1.132	1.1219	1.3225	1.3054
1.0289	1.3709	1.029	1.1845	1.2206	1.0493	1.0726	0.98433	1.1067	1.1399	1.2801	1.3107
1.0387	1.3494	0.99849	1.175	1.2272	1.0363	1.0794	1.0515	1.136	1.1246	1.3097	1.3023
1.0452	1.3502	1.0293	1.1944	1.2028	1.0225	1.1073	1.036	1.092	1.1314	1.3188	1.2892
1.0408	1.3713	0.99373	1.1808	1.2389	1.0214	1.1008	0.99537	1.1137	1.1459	1.292	1.2898
1.0363	1.3577	1.0482	1.2024	1.2641	1.0275	1.1126	1.0414	1.1142	1.1215	1.2997	1.2785
1.0241	1.3763	1.0396	1.1862	1.2157	1.0159	1.0659	1.0012	1.0819	1.1219	1.3106	1.3222
1.032	1.3541	1.025	1.1954	1.2113	1.0242	1.0879	1.0357	1.1176	1.1422	1.3201	1.3056
1.0128	1.3885	1.0197	1.2035	1.225	1.0309	1.0652	1.0388	1.139	1.1671	1.3166	1.2887
1.0109	1.3724	1.0129	1.1927	1.199	1.0232	1.1183	1.0361	1.1184	1.1296	1.2907	1.2849
1.0299	1.3469	1.0403	1.2196	1.2451	1.0448	1.0811	0.99448	1.1149	1.125	1.3027	1.3212
1.0126	1.3612	1.0291	1.1754	1.2101	1.0152	1.0966	1.0537	1.1112	1.1672	1.3154	1.283
1.0543	1.3623	1.018	1.2117	1.2009	1.0253	1.095	1.022	1.112	1.1308	1.2682	1.3059
1.0397	1.3551	1.0209	1.2058	1.221	1.0259	1.1083	1.0263	1.0957	1.1293	1.3291	1.3152
1.048	1.3544	1.0326	1.1893	1.2177	1.0527	1.073	1.0161	1.1203	1.1937	1.3081	1.3391
1.0143	1.3719	1.0158	1.1938	1.2258	1.0356	1.0711	0.99905	1.1024	1.1313	1.3131	1.3179
1.0156	1.3013	0.98081	1.1989	1.2177	1.0337	1.0604	1.0187	1.119	1.1485	1.3199	1.341
1.0622	1.4197	0.99065	1.1977	1.2196	1.0168	1.066	1.032	1.1099	1.1417	1.3157	1.3358
1.036	1.3483	1.0451	1.2076	1.2319	1.0425	1.0967	0.99446	1.1038	1.1306	1.2982	1.2708
1.0273	1.3587	1.0031	1.2107	1.204	1.0127	1.0601	1.036	1.1244	1.153	1.2965	1.3023
1.0545	1.3623	1.0311	1.2157	1.2351	1.0413	1.0398	1.0597	1.12	1.1281	1.2908	1.3038
1.0404	1.3794	1.022	1.1366	1.2306	1.007	1.0881	1.0377	1.104	1.1347	1.2889	1.3252
1.025	1.3606	1.0175	1.1736	1.2194	1.0245	1.0874	1.0261	1.1099	1.1487	1.3002	1.2826
1.0052	1.36	1.0287	1.1961	1.2296	1.023	1.0356	1.0604	1.1167	1.1233	1.3158	1.2802
1.0466	1.3659	1.0571	1.2066	1.1965	1.0329	1.0886	1.0388	1.1014	1.1105	1.3265	1.3008
1.0241	1.3654	1.0535	1.1987	1.2361	1.0369	1.1101	1.0014	1.1262	1.1419	1.307	1.3333
1.0021	1.361	1.0606	1.1699	1.2341	1.0328	1.0581	1.0345	1.1232	1.1417	1.3174	1.2971
0.99592	1.3456	1.0523	1.2207	1.2237	1.02	1.083	1.0199	1.0817	1.125	1.3162	1.2783
1.0178	1.3782	1.011	1.1799	1.2416	1.0172	1.0486	1.0688	1.0917	1.1425	1.273	1.3029
1.0108	1.3661	0.99989	1.1794	1.2225	1.0374	1.0457	0.99535	1.1176	1.1635	1.3221	1.2975
1.0317	1.3669	1.0288	1.2158	1.2343	1.039	1.1084	1.0575	1.1217	1.1252	1.3027	1.318
1.1254	1.3633	1.0595	1.2123	1.2148	1.0386	1.1842	1.0455	1.1026	1.1209	1.2881	1.3016
1.0288	1.3652	1.0191	1.1922	1.198	1.0175	1.1016	1.0391	1.1177	1.1287	1.3092	1.3268
1.0395	1.3549	1.0452	1.2012	1.2091	1.0404	1.0553	1.0195	1.0901	1.1376	1.3164	1.2878
1.0443	1.357	1.0304	1.2093	1.2125	1.042	1.0987	1.0337	1.1298	1.1262	1.3148	1.3267
1.0264	1.3545	1.0327	1.2224	1.2224	1.0022	1.0959	1.0093	1.1361	1.1396	1.2839	1.2832
1.0078	1.3736	1.0498	1.173	1.2486	1.0046	1.0692	1.0145	1.1085	1.1331	1.2993	1.2905
1.0346	1.3419	1.0375	1.183	1.2263	1.0383	1.1108	1.0156	1.1096	1.1555	1.3187	1.3202
1.0445	1.3499	1.0587	1.1929	1.2383	1.0489	1.1048	1.0352	1.1011	1.1423	1.2924	1.3197
1.0114	1.3552	1.0025	1.1764	1.2611	1.0116	1.0749	1.0437	1.1261	1.135	1.3036	1.3091
1.0325	1.3806	1.0105	1.1794	1.2364	1.0432	1.0472	1.0617	1.104	1.1376	1.2952	1.3215
1.0116	1.3518	0.9847	1.2005	1.1751	1.0243	1.1337	0.99219	1.1341	1.1234	1.296	1.2952
1.0033	1.3203	1.0144	1.1998	1.1868	1.0385	1.0745	1.044	1.0831	1.1435	1.3077	1.3086
1.0455	1.3715	1.0073	1.1795	1.2167	1.0463	1.103	1.036	1.1398	1.1378	1.3052	1.3373
1.0185	1.3431	1.0187	1.2331	1.2261	1.0378	1.0945	1.0343	1.0917	1.1306	1.3144	1.3164
1.0202	1.382	1.0544	1.1854	1.2188	1.0103	1.0819	1.014	1.0909	1.1544	1.3111	1.2795
1.0179	1.3336	1.0493	1.2062	1.2556	1.0298	1.0983	1.015	1.1224	1.1395	1.3018	1.2768
1.0491	1.3574	1.0558	1.1864	1.2105	1.0292	1.0812	1.0374	1.1155	1.1582	1.3119	1.3031
1.0094	1.3922	1.0449	1.1815	1.2386	1.0643	1.0845	1.035	1.0595	1.1301	1.288	1.2963
1.0168	1.3464	1.0367	1.1918	1.2191	1.0293	1.0839	1.0169	1.1311	1.1041	1.3171	1.2753
1.0297	1.3915	1.0445	1.2069	1.2272	1.0273	1.0851	1.0672	1.099	1.1528	1.2976	1.2741
1.0496	1.3124	1.0438	1.1927	1.2638	1.0251	1.0984	1.0316	1.1329	1.108	1.303	1.3243
1.0445	1.3656	1.0089	1.1847	1.1661	1.0222	1.0619	1.0027	1.115	1.1605	1.2845	1.2905
1.0421	1.3852	1.0396	1.1615	1.2292	1.0227	1.0904	1.0376	1.1028	1.1402	1.313	1.3015
0.99969	1.3658	1.0102	1.156	1.2004	1.0181	1.0751	1.0398	1.1302	1.1191	1.3047	1.3144
1.0581	1.3645	1.0206	1.2105	1.2402	1.013	1.1043	1.0538	1.1141	1.1395	1.3448	1.321
1.0208	1.3744	1.0235	1.2294	1.1957	1.0137	1.0776	1.0148	1.0873	1.1502	1.2844	1.3228
1.0424	1.3663	1.0439	1.1271	1.2306	1.0301	1.0976	1.0012	1.1215	1.1337	1.315	1.2823
1.0494	1.3601	0.99564	1.1557	1.214	1.0357	1.0386	1.0295	1.1404	1.1272	1.3172	1.315
1.011	1.3505	1.0531	1.1486	1.2371	1.0244	1.0805	1.0212	1.1037	1.1414	1.3109	1.33
1.0215	1.3646	1.0011	1.1894	1.2039	1.0198	1.0712	1.0286	1.1253	1.1589	1.2893	1.3015
1.0542	1.3603	1.0871	1.2304	1.2264	1.0091	1.11	1.0081	1.1052	1.1287	1.3235	1.3083
1.029	1.3725	0.99095	1.221	1.2429	1.0625	1.0898	1.0367	1.0927	1.129	1.2951	1.3364
1.0271	1.3515	1.0432	1.2138	1.2079	1.0271	1.0881	1.0224	1.1221	1.1543	1.3134	1.3121
0.99608	1.3702	1.027	1.1978	1.2388	1.0337	1.0952	0.98959	1.1179	1.1029	1.2979	1.3099
0.98694	1.3296	1.0103	1.1807	1.2043	1.0237	1.0422	1.0546	1.0838	1.1341	1.3072	1.2605
0.99595	1.395	1.0053	1.2176	1.1937	1.0301	1.077	1.0452	1.0774	1.1321	1.2958	1.3099
0.98183	1.3576	1.0678	1.2366	1.2119	1.0251	1.0572	1.0145	1.1114	1.1532	1.2969	1.2946
1.0192	1.3676	1.0252	1.2047	1.2195	1.018	1.0971	1.0558	1.0793	1.1559	1.3238	1.2766
1.035	1.3612	1.0222	1.2034	1.2516	1.0208	1.0678	1.0023	1.1582	1.1427	1.3025	1.3125
1.0214	1.3643	1.0334	1.2141	1.2108	1.0333	1.0617	1.0124	1.1444	1.1409	1.2771	1.3082
1.043	1.3428	1.0566	1.1875	1.2301	1.0458	1.0722	1.0337	1.1142	1.1346	1.301	1.3012
1.0255	1.3935	0.97965	1.204	1.24	1.0207	1.0749	1.0301	1.1014	1.155	1.3142	1.265
1.0227	1.3288	1.0329	1.1903	1.245	1.0456	1.0696	0.98494	1.1186	1.1363	1.3132	1.3367
1.0441	1.355	1.043	1.1576	1.2156	1.0183	1.0907	1.0375	1.1272	1.1214	1.3279	1.3088
1.0248	1.3312	1.0333	1.1833	1.1992	1.0111	1.0843	0.99677	1.1072	1.1432	1.3079	1.303
