# Supplementary material for: How to Sync to the Beat of a Persistent Fractal Metronome without Falling Off the Treadmill?
Source: PLoS One. 2015 Jul 31;10(7):e0134148. doi: 10.1371/journal.pone.0134148 (PMC4521716; doi:10.1371/journal.pone.0134148)
Supplement: S1 Dataset — (ZIP) [file pone.0134148.s001.zip › Roerdinketal_PLoSONE_SupplementaryMaterial/SS_09]

1.0094	1.362	1.0403	1.1832	1.214	1.0234	1.0538	1.0648	1.1314	1.1502	1.3269	1.339
1.0081	1.3548	1.0153	1.1639	1.216	1.0104	1.0951	1.0159	1.0888	1.1717	1.2964	1.314
1.0744	1.382	1.04	1.2121	1.2492	1.0068	1.0724	1.0221	1.0836	1.1067	1.3417	1.3152
1.05	1.3304	1.0298	1.2119	1.2337	1.0271	1.0852	1.0093	1.0774	1.1686	1.3045	1.2387
1.0203	1.3717	0.9986	1.1907	1.2341	1.0267	1.0791	1.0254	1.135	1.1422	1.3125	1.2923
1.0257	1.3639	1.0131	1.1894	1.2345	1.0244	1.0777	0.99553	1.11	1.1383	1.3025	1.324
1.0401	1.365	1.0946	1.2101	1.2039	1.0368	1.0835	1.0447	1.144	1.1674	1.3137	1.3251
1.0303	1.3439	1.0054	1.2136	1.2305	1.0138	1.0954	1.066	1.1433	1.1873	1.3004	1.3014
1.0053	1.3843	1.0062	1.1512	1.2418	1.0155	1.0822	1.0444	1.126	1.1313	1.2887	1.327
1.0315	1.3504	1.0464	1.1558	1.193	1.0234	1.1057	1.0068	1.1227	1.149	1.3036	1.3456
1.0459	1.3698	1.0435	1.2288	1.2328	1.0512	1.0857	1.054	1.1179	1.1236	1.3151	1.2824
1.0273	1.3626	0.99962	1.1994	1.215	1.0312	1.0746	1.0003	1.1012	1.1283	1.3051	1.3225
1.0474	1.3488	1.0519	1.1727	1.2121	1.0149	1.0849	1.0145	1.1293	1.1395	1.3086	1.297
1.0172	1.3636	1.0356	1.2036	1.2364	1.0596	1.0905	1.0646	1.1246	1.1528	1.3013	1.3504
1.0092	1.367	1.0174	1.1932	1.2018	1.0457	1.0838	1.0489	1.0784	1.1251	1.2835	1.2884
1.0101	1.3347	1.0175	1.2011	1.239	1.0278	1.0899	1.0102	1.1097	1.109	1.301	1.321
1.0296	1.3835	1.0508	1.2023	1.2008	1.0286	1.0943	1.0349	1.1071	1.109	1.3127	1.2799
1.0262	1.3678	1.007	1.1899	1.2444	1.0372	1.0915	1.0059	1.123	1.1406	1.3012	1.3156
1.0193	1.3572	1.0567	1.197	1.2152	1.0193	1.0626	1.0418	1.1397	1.1192	1.3004	1.3054
1.053	1.3754	1.0418	1.2124	1.2116	1.0389	1.0785	1.0007	1.1054	1.1345	1.3164	1.2551
1.0225	1.3855	1.0237	1.1857	1.2451	1.0054	1.0771	1.0597	1.1317	1.172	1.2883	1.2953
1.0595	1.3377	1.0247	1.2098	1.2064	1.0497	1.1054	1.0399	1.1061	1.1217	1.2994	1.306
1.0473	1.3588	1.0474	1.1926	1.2348	1.0312	1.0937	1.0535	1.109	1.1531	1.3242	1.3051
1.0364	1.3746	1.0585	1.2362	1.2437	1.0123	1.0766	1.0205	1.1339	1.1277	1.3063	1.3367
1.063	1.3735	1.0121	1.2067	1.2493	1.0493	1.103	0.99385	1.1059	1.1604	1.3201	1.2906
1.0359	1.3588	1.0311	1.1959	1.1869	1.0351	1.0682	1.0649	1.1378	1.1536	1.2781	1.2861
0.94867	1.3683	1.0046	1.1993	1.2254	1.0049	1.0965	1.0016	1.1094	1.1792	1.3224	1.2969
0.99837	1.3677	1.0242	1.198	1.2104	1.0424	1.0764	1.0476	1.0894	1.1294	1.3099	1.3273
1.0105	1.3706	1.0264	1.1953	1.2239	1.0271	1.0768	0.989	1.127	1.1243	1.3146	1.3227
1.0293	1.3413	1.0125	1.1973	1.2212	1.0487	1.0952	1.0176	1.1019	1.1444	1.2984	1.2498
1.0464	1.3697	1.0633	1.1894	1.2321	1.0535	1.0851	1.048	1.1049	1.1467	1.3082	1.2898
1.0182	1.3595	0.99923	1.1609	1.2339	1.0381	1.0491	1.0552	1.107	1.1483	1.3084	1.2874
1.0198	1.3665	0.98066	1.1887	1.2261	1.0317	1.0892	1.0285	1.1236	1.1533	1.2981	1.296
1.0353	1.3828	1.0635	1.1805	1.204	1.032	1.0628	1.0157	1.1121	1.153	1.3313	1.297
1.0051	1.3099	0.98906	1.1676	1.2186	1.0328	1.0939	1.0328	1.1206	1.1219	1.3	1.3263
1.0409	1.3841	1.047	1.1897	1.2454	1.0162	1.0921	1.0005	1.0826	1.1324	1.3024	1.2778
1.0602	1.3713	1.0509	1.1912	1.1979	1.0228	1.076	1.0409	1.131	1.1666	1.3434	1.3132
1.041	1.3836	1.0357	1.1839	1.2196	1.0197	1.0896	1.0449	1.1057	1.14	1.2799	1.2902
1.0538	1.3449	1.0288	1.182	1.2069	1.036	1.0828	1.0197	1.1152	1.1369	1.2938	1.3517
1.0397	1.3762	1.0301	1.1821	1.2724	1.0455	1.0709	1.048	1.0752	1.1722	1.307	1.314
1.0203	1.3537	0.99483	1.1948	1.2008	1.021	1.0753	1.0264	1.1192	1.1331	1.3046	1.3175
1.0446	1.3636	1.0439	1.1947	1.2445	1.0323	1.0663	1.0336	1.122	1.1335	1.2715	1.2891
1.0188	1.3466	1.0307	1.212	1.2311	1.0205	1.0893	1.0243	1.1125	1.1564	1.3114	1.3156
0.99046	1.3676	1.0548	1.2108	1.2364	1.0103	1.0904	1.0176	1.118	1.1199	1.3079	1.2537
1.0094	1.3494	1.0018	1.1949	1.2178	1.0343	1.0754	1.0176	1.1093	1.1349	1.3009	1.2842
1.0344	1.3447	1.0867	1.2124	1.2073	1.0086	1.0942	1.0179	1.1064	1.1442	1.3077	1.3047
1.0041	1.3721	1.0409	1.2309	1.1975	1.016	1.0892	1.0496	1.1224	1.1234	1.2998	1.2747
1.0349	1.3688	1.0051	1.1893	1.2397	1.0352	1.0895	1.0705	1.1278	1.1582	1.3143	1.2776
1.0428	1.3669	1.0091	1.2122	1.1947	0.99349	1.0794	1.0124	1.0859	1.1256	1.3084	1.3315
1.0306	1.3515	1.02	1.201	1.2123	1.0534	1.0572	1.036	1.1131	1.1416	1.3076	1.2923
1.0366	1.3937	0.99711	1.1583	1.2412	1.0246	1.0798	1.0025	1.1015	1.1238	1.2801	1.282
1.0268	1.3473	1.0482	1.1839	1.2301	1.0186	1.0809	1.0403	1.1322	1.1549	1.3149	1.292
1.0373	1.3754	1.0161	1.1736	1.2185	1.0342	1.1197	1.0272	1.1024	1.1499	1.2956	1.3082
1.0452	1.3692	1.0322	1.2192	1.2367	1.0181	1.0775	1.0167	1.0987	1.1302	1.3298	1.3324
1.0263	1.3595	1.0427	1.2092	1.2355	1.024	1.0727	1.0416	1.1297	1.1547	1.2919	1.3357
1.0337	1.3472	1.0188	1.2456	1.2087	1.0518	1.0885	1.0117	1.1199	1.1472	1.3332	1.3183
1.0457	1.3668	1.007	1.1858	1.2256	1.0578	1.0997	1.0087	1.1162	1.1139	1.2718	1.2949
1.0338	1.3638	1.026	1.1337	1.2221	1.0142	1.0805	1.0655	1.1061	1.139	1.3105	1.3067
1.0173	1.3283	1.0796	1.1648	1.2286	1.0274	1.077	1.0191	1.1145	1.1624	1.3102	1.3253
1.0182	1.3997	1.0189	1.18	1.2143	1.0241	1.094	1.0297	1.0892	1.1315	1.3053	1.3159
1.0582	1.335	1.0201	1.1746	1.2195	1.0331	1.0719	1.0098	1.1007	1.1359	1.3242	1.3086
1.0378	1.3459	1.0175	1.1908	1.247	1.0226	1.0787	1.0566	1.1285	1.1459	1.3108	1.3205
1.0192	1.3545	1.0404	1.2208	1.2185	1.0369	1.0772	1.0403	1.1039	1.1303	1.2892	1.3048
1.0348	1.3681	1.0412	1.1836	1.2271	1.0283	1.0732	1.0207	1.114	1.1073	1.2984	1.3055
1.0244	1.3695	1.0543	1.2258	1.1805	1.014	1.0983	1.0265	1.1337	1.1422	1.2972	1.3085
1.0237	1.3762	1.0139	1.1552	1.2327	1.0403	1.0989	1.0109	1.0627	1.113	1.2964	1.2759
1.0289	1.3497	1.0365	1.1372	1.2045	1.0185	1.0703	1.0434	1.1357	1.1441	1.3315	1.2807
1.0254	1.3387	1.022	1.1735	1.2175	1.0306	1.1204	1.0235	1.1228	1.1201	1.2977	1.3057
1.0437	1.3835	0.99507	1.2035	1.2211	1.0412	1.0631	1.0364	1.1152	1.1607	1.2776	1.2612
0.99839	1.3561	1.0551	1.2057	1.2464	1.0214	1.0736	1.0482	1.0557	1.113	1.317	1.3182
1.0315	1.3645	1.0237	1.2501	1.2137	1.0263	1.1098	1.0292	1.1512	1.126	1.3091	1.296
1.0199	1.3531	1.0156	1.2292	1.2002	1.0165	1.0821	1.0227	1.1092	1.1183	1.3129	1.3209
1.0367	1.3808	1.0407	1.1684	1.247	1.0215	1.0928	1.052	1.1051	1.1255	1.3241	1.2842
1.0353	1.3379	0.96339	1.1699	1.2102	1.0205	1.0636	0.99189	1.1454	1.1501	1.2993	1.337
1.025	1.3585	0.99811	1.1619	1.2227	1.0343	1.0815	1.0387	1.0806	1.1099	1.311	1.3075
1.0505	1.3451	1.059	1.2076	1.2539	1.0248	1.0612	1.057	1.1259	1.1564	1.2794	1.3053
0.98977	1.3957	1.0523	1.2001	1.2118	1.0241	1.1069	1.0116	1.0925	1.1387	1.3164	1.3277
1.0207	1.3672	1.0554	1.1619	1.2234	1.0263	1.0673	1.0213	1.1194	1.1273	1.3157	1.3152
1.0105	1.3596	0.97639	1.1811	1.2282	1.0225	1.1055	1.0435	1.1099	1.1548	1.3084	1.3031
1.0123	1.3692	1.0434	1.1851	1.2134	1.0304	1.0664	0.95305	1.1512	1.1331	1.3187	1.331
0.98679	1.359	1.0039	1.2029	1.2418	1.028	1.1004	1.0364	1.1164	1.1422	1.3177	1.3114
1.0526	1.3648	1.0527	1.1791	1.2118	1.0187	1.0993	1.0372	1.0625	1.1428	1.2882	1.2848
1.0354	1.3405	1.0512	1.2255	1.2336	1.0497	1.069	1.0285	1.1084	1.1171	1.2948	1.2763
1.0351	1.3596	1.0063	1.2017	1.2021	1.0062	1.0726	1.0585	1.1312	1.1365	1.3092	1.3363
1.0268	1.3494	1.0303	1.1631	1.2597	1.0466	1.115	1.0239	1.103	1.1352	1.3127	1.2967
1.0166	1.3717	1.0283	1.2094	1.2204	1.0261	1.0727	0.9902	1.1011	1.1364	1.3079	1.3227
1.0263	1.379	1.0147	1.1839	1.2054	1.0417	1.0587	1.0353	1.1006	1.1294	1.3236	1.298
1.0355	1.3607	1.0379	1.2121	1.2123	1.0157	1.1153	1.0389	1.1006	1.143	1.3206	1.2617
1.0022	1.3561	1.0236	1.1915	1.2141	1.0416	1.0887	1.0281	1.1152	1.1491	1.303	1.3038
1.0416	1.373	1.0326	1.2112	1.2445	1.0376	1.0939	1.0172	1.1333	1.1374	1.3135	1.3202
1.0839	1.3339	1.0166	1.1968	1.2073	1.0283	1.0583	1.0344	1.0991	1.1598	1.2821	1.346
1.038	1.3362	0.99263	1.2028	1.2007	1.032	1.0878	1.0498	1.1296	1.1718	1.3035	1.3298
1.0093	1.3667	1.0709	1.196	1.2494	1.0365	1.0841	1.0289	1.1132	1.1898	1.3074	1.3716
1.0373	1.3682	1.019	1.2301	1.2228	1.0267	1.0923	1.0192	1.1146	1.1548	1.3076	1.3017
1.0485	1.3573	0.99629	1.2527	1.2152	1.0482	1.0747	1.0445	1.1019	1.1754	1.2941	1.3154
1.0274	1.3586	1.0603	1.1967	1.2271	1.0258	1.0911	1.0013	1.1023	1.1247	1.3093	1.3187
1.0184	1.338	1.0146	1.183	1.2185	1.0169	1.0835	1.035	1.1085	1.1558	1.2963	1.3093
1.0101	1.3737	1.0252	1.1689	1.224	1.0147	1.088	1.0343	1.0932	1.1104	1.3136	1.2985
0.98213	1.3567	1.0114	1.1612	1.2247	1.0305	1.0827	1.0299	1.1558	1.1575	1.3044	1.3295
0.98064	1.3666	1.0195	1.1731	1.2418	1.0337	1.0882	0.97665	1.0992	1.1372	1.309	1.2913
1.0153	1.3629	1.0286	1.2096	1.2213	1.0149	1.0962	1.0393	1.1393	1.1012	1.3097	1.3224
1.0216	1.3822	0.98801	1.1698	1.2308	1.0521	1.0931	1.0439	1.1244	1.1605	1.2944	1.3073
1.0371	1.3496	1.0317	1.1867	1.2252	1.0319	1.0693	1.0271	1.1019	1.1187	1.3215	1.3459
1.0423	1.3817	1.0245	1.2462	1.2109	1.0247	1.0862	1.0185	1.1136	1.1328	1.2958	1.2397
1.0385	1.3508	1.0615	1.2088	1.216	1.0378	1.0716	1.0235	1.1009	1.1421	1.3079	1.3342
1.0602	1.3614	1.0526	1.2208	1.2209	1.0434	1.0715	1.0132	1.0987	1.1352	1.306	1.2503
1.0289	1.3671	0.99716	1.23	1.2254	0.99725	1.0758	1.0468	1.15	1.1286	1.3003	1.3376
1.0246	1.3463	1.0219	1.22	1.2101	1.0549	1.0471	1.0582	1.1093	1.1332	1.303	1.2676
1.0387	1.3687	1.048	1.2563	1.2506	1.0296	1.0496	1.0229	1.1078	1.1507	1.288	1.2962
1.0178	1.3934	1.0332	1.21	1.2132	0.97914	1.0666	1.0219	1.1073	1.1479	1.3057	1.3331
1.0128	1.3401	1.0049	1.1485	1.237	0.9749	1.0777	1.0292	1.1092	1.1458	1.3118	1.3
1.0512	1.3403	1.0252	1.1735	1.2055	1.0439	1.0898	0.99021	1.135	1.1624	1.2956	1.2949
1.0531	1.3578	1.0262	1.1622	1.2231	1.0159	1.0792	1.0257	1.1631	1.1624	1.3067	1.272
1.034	1.3947	1.0779	1.1921	1.2267	1.0592	1.1155	1.0421	1.084	1.1714	1.3155	1.2754
1.0375	1.3408	0.92637	1.2101	1.2119	1.0633	1.0715	1.0349	1.0534	1.1425	1.3035	1.3135
1.0248	1.3341	1.0417	1.1956	1.2352	1.0747	1.0888	1.0302	1.1584	1.168	1.3181	1.3313
1.0164	1.363	1.0399	1.2026	1.2122	1.0066	1.0777	1.0177	1.1159	1.1494	1.306	1.3288
1.012	1.3433	0.99825	1.1936	1.2436	1.0287	1.0879	1.0315	1.142	1.1117	1.3142	1.3488
1.0206	1.3736	1.0254	1.2111	1.2181	1.0284	1.0889	1.0214	1.0936	1.1329	1.2853	1.3029
1.045	1.2842	1.0629	1.1627	1.2336	0.99527	1.0858	1.0365	1.0969	1.1292	1.3227	1.3235
1.0309	1.3923	0.99369	1.173	1.2208	0.9916	1.081	1.0128	1.1172	1.1318	1.2927	1.3217
1.0103	1.3797	1.0378	1.1656	1.1956	1.0009	1.074	1.0288	1.1056	1.1096	1.2889	1.3189
1.0565	1.3938	1.0461	1.1846	1.2338	1.0356	1.0964	1.0454	1.092	1.1942	1.3188	1.3283
1.0209	1.3712	1.0379	1.1991	1.2193	1.0475	1.0798	1.0013	1.1116	1.1366	1.314	1.3
1.0506	1.3443	1.037	1.2273	1.2228	1.0187	1.0769	1.0533	1.1303	1.1288	1.3048	1.3392
1.0433	1.3493	1.004	1.2074	1.2198	1.0152	1.0836	1.0528	1.1147	1.141	1.3002	1.3023
1.0578	1.3694	1.0413	1.2364	1.234	1.0396	1.0986	1.0183	1.1124	1.1353	1.2886	1.2958
1.0251	1.3266	0.99466	1.1874	1.1937	1.0268	1.086	0.97396	1.1099	1.1263	1.3276	1.3335
1.0396	1.3661	1.055	1.1667	1.2423	1.0239	1.0751	1.097	1.1117	1.1535	1.2896	1.2998
1.0247	1.3513	1.0203	1.197	1.1985	1.0239	1.0917	1.0439	1.1344	1.1286	1.329	1.2939
1.029	1.3578	1.0317	1.1723	1.2357	1.0387	1.0668	0.98897	1.0716	1.1345	1.3228	1.3137
1.0419	1.3865	1.0081	1.2189	1.2313	0.99633	1.0878	1.0389	1.0681	1.1619	1.3055	1.3311
1.0459	1.3663	1.0236	1.2038	1.2612	1.0359	1.0923	1.0246	1.1021	1.1285	1.322	1.3451
1.0641	1.3433	1.0205	1.2112	1.2004	0.99795	1.072	1.0296	1.1646	1.1331	1.2876	1.3107
0.96647	1.3723	1.0212	1.1966	1.191	1.0317	1.0848	1.0511	1.0642	1.1415	1.2988	1.2944
0.94859	1.3743	1.0247	1.1713	1.2241	1.017	1.0904	0.99206	1.1629	1.1196	1.3108	1.2855
0.94727	1.3571	1.0462	1.2451	1.2194	1.022	1.0841	1.0409	1.1217	1.1237	1.3225	1.32
1.0698	1.3458	1.0424	1.1659	1.2227	1.0331	1.09	1.0254	1.1088	1.1231	1.2964	1.2927
1.0402	1.384	1.0091	1.1747	1.2372	1.0213	1.0799	1.0337	1.1188	1.1461	1.3063	1.256
1.0403	1.3421	1.0289	1.1697	1.2223	1.0319	1.0866	1.0144	1.0846	1.1494	1.3122	1.2638
1.0126	1.3863	1.0578	1.1744	1.2286	1.0307	1.0766	1.0382	1.1306	1.1253	1.3168	1.3346
1.0504	1.3369	1.058	1.1998	1.2214	1.0321	1.076	0.98647	1.1088	1.128	1.3009	1.3107
1.0522	1.3568	1.0039	1.2324	1.2326	0.98645	1.0684	1.0544	1.0978	1.1533	1.3004	1.3004
1.0262	1.3756	1.026	1.2237	1.2062	1.0219	1.0974	1.0235	1.0743	1.1445	1.3237	1.295
1.019	1.3537	1.0171	1.1627	1.2342	1.0304	1.0888	1.0383	1.1489	1.1559	1.2888	1.3001
1.0204	1.3539	1.0323	1.179	1.1991	1.0309	1.104	0.99001	1.1072	1.1348	1.3065	1.2983
1.0657	1.3849	1.0131	1.178	1.2521	1.0315	1.0634	1.0375	1.1236	1.1117	1.3035	1.3057
1.0361	1.3853	1.0724	1.1953	1.1974	1.0291	1.0895	1.0878	1.102	1.1676	1.2998	1.3168
1.0287	1.3612	1.0283	1.2131	1.2297	1.0254	1.0794	0.98985	1.1169	1.1374	1.3213	1.2856
1.042	1.346	1.027	1.1639	1.1999	1.0321	1.0662	1.0309	1.0863	1.121	1.2839	1.3144
1.028	1.374	1.0403	1.2039	1.1962	1.004	1.086	0.99704	1.1472	1.134	1.3196	1.2927
1.0419	1.3427	1.023	1.2063	1.2432	1.0222	1.0958	1.0382	1.1384	1.1355	1.3008	1.2918
1.0456	1.3563	1.0353	1.2085	1.2144	1.0234	1.0738	1.0326	1.0998	1.149	1.2905	1.3202
1.0845	1.3774	1.0605	1.1725	1.2067	1.066	1.098	1.0565	1.101	1.1266	1.311	1.3167
0.97626	1.3747	1.0117	1.1708	1.2507	1.0501	1.1202	1.0351	1.1226	1.1513	1.2702	1.2794
0.96737	1.4075	0.9972	1.2322	1.2141	1.0289	1.08	0.99436	1.1032	1.1117	1.2975	1.3505
0.96541	1.3379	1.0606	1.1605	1.235	1.039	1.0891	0.98756	1.1019	1.1259	1.2825	1.2952
0.99428	1.3586	1.0581	1.2141	1.2207	1.0386	1.0849	1.0517	1.0921	1.1357	1.2894	1.3156
1.0532	1.3544	1.0424	1.2379	1.2046	1.0307	1.0783	1.1046	1.1166	1.1692	1.3185	1.2894
1.0502	1.3812	0.93578	1.229	1.2	1.0188	1.0755	0.97659	1.1145	1.124	1.2986	1.3495
1.0385	1.3657	0.99305	1.2323	1.2232	1.0271	1.1138	1.0366	1.1082	1.1424	1.2994	1.304
1.027	1.3591	1.0382	1.2119	1.2344	1.0328	1.074	0.99654	1.1135	1.1365	1.3423	1.3166
1.023	1.3469	1.0274	1.2293	1.2136	1.0159	1.0723	1.0337	1.1372	1.1532	1.3161	1.3166
1.0363	1.3747	1.004	1.1498	1.235	1.0064	1.094	1.0123	1.1122	1.1556	1.3346	1.3482
1.0248	1.3825	1.0293	1.1612	1.2304	1.0409	1.0773	1.0404	1.0461	1.1083	1.3445	1.3039
1.0548	1.3654	1.0255	1.1744	1.2471	1.0509	1.0887	1.0512	1.2107	1.1221	1.33	1.2891
1.0053	1.3511	1.0619	1.1151	1.2154	1.0629	1.0994	1.0425	1.118	1.1385	1.328	1.2941
1.0272	1.3508	1.0348	1.1584	1.1952	1.0104	1.0934	1.0485	1.1303	1.1491	1.2705	1.3125
1.032	1.3448	1.0189	1.1664	1.2313	1.0232	1.0694	1.0188	1.073	1.1416	1.3023	1.325
1.0306	1.3752	1.0227	1.1833	1.2068	1.0185	1.0783	1.0457	1.1234	1.111	1.3012	1.3105
1.0375	1.3545	1.0128	1.1994	1.229	1.0539	1.1025	1.0237	1.1098	1.1372	1.3308	1.3097
1.0525	1.3382	1.0368	1.244	1.2236	1.0144	1.0754	1.0025	1.1044	1.1107	1.3001	1.3036
1.0202	1.3503	1.0038	1.1957	1.2083	1.0122	1.0755	1.0274	1.0949	1.1686	1.309	1.3189
1.0496	1.3717	1.0431	1.228	1.2332	1.0194	1.1002	1.0211	1.1211	1.1486	1.335	1.2885
1.0254	1.3673	1.038	1.1707	1.203	1.0371	1.0822	1.0438	1.1233	1.1509	1.2939	1.2857
1.0447	1.3427	1.0363	1.1667	1.2209	1.0441	1.077	1.0288	1.1125	1.1201	1.3293	1.2832
1.023	1.3518	1.0296	1.2096	1.2395	1.0255	1.0634	0.99882	1.0998	1.1438	1.2932	1.3067
1.0404	1.3598	1.0567	1.2152	1.2497	0.99169	1.07	1.0828	1.1002	1.1468	1.328	1.3015
1.0587	1.3592	1.0072	1.2084	1.2581	1.0427	1.1008	1.0016	1.1614	1.1178	1.2862	1.3198
1.0157	1.3632	1.029	1.1809	1.2332	1.0228	1.093	1.046	1.0546	1.177	1.3388	1.2996
1.01	1.3712	1.0205	1.1821	1.1765	1.0228	1.0794	1.0107	1.1122	1.1459	1.2668	1.3249
1.0137	1.3276	1.0186	1.1979	1.1938	1.0127	1.1055	1.0447	1.1023	1.1516	1.3192	1.2781
1.0306	1.371	1.0233	1.2159	1.2352	1.0452	1.0727	0.97594	1.0812	1.113	1.2769	1.3041
1.0236	1.3845	1.0265	1.1716	1.2164	1.0314	1.077	1.0845	1.1073	1.1389	1.2725	1.3038
1.0017	1.3576	1.0266	1.173	1.2145	1.0469	1.0822	1.0048	1.1266	1.1589	1.3043	1.2999
1.0506	1.3489	1.0135	1.2244	1.2146	1.0363	1.0881	1.0354	1.0937	1.0837	1.2915	1.3107
1.0406	1.3512	1.0029	1.2072	1.2301	1.0256	1.0979	1.0297	1.1294	1.1457	1.3248	1.2953
1.0494	1.3478	1.0522	1.214	1.2185	1.0414	1.0893	1.0143	1.1061	1.1457	1.3127	1.3339
1.0316	1.331	1.0252	1.2136	1.2102	1.0541	1.0901	1.0585	1.1247	1.1403	1.2886	1.2502
1.0254	1.4099	1.0181	1.2026	1.2422	1.0165	1.0539	1.022	1.1561	1.1424	1.2928	1.3198
1.0192	1.3846	1.0592	1.2219	1.2234	1.016	1.0658	1.043	1.0811	1.1264	1.3098	1.3462
1.0377	1.3378	1.0362	1.2045	1.2291	1.037	1.1018	1.0193	1.1262	1.1446	1.3103	1.3168
1.0273	1.3685	1.064	1.2064	1.2989	1.0442	1.0718	1.0367	1.1253	1.1277	1.3085	1.3131
1.0353	1.3539	1.0707	1.2092	1.1992	1.0398	1.0855	1.0123	1.1074	1.1257	1.2998	1.3067
1.0486	1.3632	0.97365	1.1924	1.2053	1.0501	1.0762	1.0277	1.1052	1.1309	1.2941	1.2155
1.0163	1.3388	0.95755	1.1635	1.2062	1.0238	1.0793	1.0178	1.1445	1.1229	1.3202	1.2614
1.0264	1.3665	1.062	1.2021	1.2191	1.0426	1.0949	1.0295	1.1067	1.1315	1.3199	1.2334
1.021	1.3749	1.0595	1.2016	1.2144	1.0082	1.072	0.9829	1.1083	1.1735	1.3038	1.3293
1.0342	1.3554	1.0052	1.169	1.2127	1.0157	1.077	1.0088	1.1154	1.1421	1.2884	1.3473
1.0313	1.361	1.0444	1.1145	1.2047	1.0303	1.0864	1.0307	1.1107	1.152	1.2791	1.3362
1.0108	1.3602	1.0097	1.2286	1.2343	1.0319	1.0799	1.1024	1.1103	1.1542	1.328	1.3345
1.0318	1.3615	1.0498	1.2645	1.2428	1.0289	1.0811	1.0131	1.0941	1.137	1.3083	1.2875
1.0648	1.3504	1.0693	1.1657	1.2345	0.9982	1.0649	0.99702	1.1272	1.1154	1.317	1.2944
1.0434	1.3586	1.0185	1.199	1.226	1.0205	1.0975	0.98093	1.1026	1.1577	1.3335	1.3175
1.0037	1.3763	1.0765	1.202	1.2131	1.0061	1.0671	1.0337	1.1064	1.1546	1.2736	1.2907
1.0442	1.3323	0.95577	1.2341	1.2006	1.0298	1.12	0.96326	1.1122	1.1223	1.3302	1.2819
1.0392	1.3946	0.97013	1.154	1.2488	1.0147	1.0762	1.1014	1.1029	1.1415	1.2878	1.3343
1.0441	1.3387	1.0716	1.1796	1.2531	1.0464	1.0693	1.0353	1.1177	1.1407	1.3195	1.32
0.9959	1.3166	1.0051	1.172	1.2341	1.0234	1.0506	1.0175	1.1112	1.1351	1.3025	1.3125
1.0537	1.3522	1.0491	1.2486	1.199	1.02	1.0979	1.0393	1.1463	1.1394	1.2767	1.2904
1.0325	1.3812	1.0277	1.1493	1.224	1.0361	1.0929	1.0142	1.0944	1.1351	1.2964	1.3367
1.0085	1.3882	1.0149	1.2185	1.2242	1.0221	1.0846	1.0474	1.0914	1.1288	1.2842	1.2885
1.036	1.3418	1.0463	1.1738	1.2257	1.0091	1.078	1.0732	1.1307	1.1737	1.3086	1.3156
1.0025	1.384	1.0161	1.193	1.2257	1.0436	1.0882	1.0081	1.1275	1.1317	1.3071	1.2662
1.0275	1.3531	1.0353	1.1946	1.1929	1.0319	1.0677	1.0212	1.0811	1.121	1.2801	1.2842
1.0005	1.3926	1.0175	1.1867	1.1973	1.0474	1.0844	1.0087	1.0919	1.1295	1.3164	1.3055
1.0011	1.3236	1.01	1.2072	1.2107	1.017	1.0981	1.0599	1.1132	1.1165	1.3138	1.3032
1.0194	1.3502	1.0384	1.1375	1.2233	1.0435	1.0788	0.99166	1.1112	1.1252	1.3233	1.3441
1.0258	1.3466	1.0402	1.2219	1.1906	1.0174	1.0946	1.0561	1.0903	1.1532	1.3006	1.3265
1.0505	1.3841	1.0247	1.2046	1.2308	1.0426	1.0589	1.0408	1.1548	1.1245	1.3053	1.2973
0.99681	1.3391	1.0448	1.2136	1.2126	1.0253	1.0892	1.0173	1.1173	1.1365	1.304	1.2766
1.0292	1.3515	1.031	1.1807	1.2223	1.0366	1.1268	1.045	1.137	1.1553	1.3062	1.288
1.0383	1.3834	1.0342	1.1956	1.2437	1.0265	1.0762	0.99193	1.0849	1.1338	1.3314	1.3082
1.036	1.3508	1.0359	1.1874	1.276	1.0026	1.0845	0.99849	1.1177	1.1516	1.2805	1.2938
1.0295	1.3556	0.99927	1.2044	1.2249	1.0244	1.0911	1.0596	1.0918	1.155	1.3054	1.3233
1.0024	1.3474	1.0421	1.1679	1.2273	1.0628	1.0843	1.0486	1.1056	1.1479	1.3214	1.2957
1.0364	1.3581	1.0364	1.211	1.2595	1.0207	1.0599	1.0118	1.1227	1.1507	1.322	1.3198
1.042	1.3799	1.0324	1.2212	1.2145	1.0235	1.0776	1.0243	1.1089	1.1573	1.3132	1.2883
1.0697	1.3478	1.0369	1.1969	1.2218	1.0155	1.0691	1.0329	1.1272	1.1421	1.2989	1.3177
1.0355	1.362	1.0638	1.141	1.1951	1.0249	1.0874	1.0579	1.0895	1.1197	1.3219	1.234
1.0261	1.3951	1.0102	1.193	1.2307	1.0645	1.1021	1.0407	1.1641	1.1533	1.2722	1.3413
1.0299	1.3418	1.0276	1.2047	1.2436	1.0295	1.0449	1.0192	1.0703	1.1041	1.3073	1.2642
1.0397	1.3473	1.0434	1.2219	1.2096	1.02	1.064	1.0074	1.0972	1.1276	1.3016	1.2925
1.0087	1.3603	1.0034	1.1873	1.2114	1.0263	1.0818	1.0117	1.0764	1.146	1.3383	1.3014
1.0409	1.3931	1.0508	1.1801	1.2166	0.98733	1.0677	1.0015	1.1584	1.1421	1.2834	1.2949
1.0102	1.3591	1.0148	1.1752	1.2487	1.0464	1.0932	1.0572	1.0889	1.1447	1.2927	1.2917
1.0421	1.3726	1.0268	1.1989	1.2018	1.0447	1.0869	1.0718	1.1145	1.1214	1.2977	1.2641
1.0474	1.3596	1.012	1.1939	1.2255	1.021	1.0711	1.0003	1.1218	1.1747	1.3391	1.3102
1.0261	1.3714	1.0542	1.2423	1.2292	1.0272	1.0781	1.0568	1.0919	1.1532	1.3065	1.3213
1.0295	1.3819	1.0437	1.2415	1.1939	1.0373	1.0796	0.9804	1.123	1.121	1.3097	1.304
1.0091	1.3491	1.0365	1.2239	1.2113	1.0178	1.0835	1.0334	1.0968	1.1446	1.3408	1.3378
1.0195	1.3785	1.0137	1.1709	1.2294	1.0232	1.075	1.0416	1.1023	1.1371	1.2903	1.3197
1.077	1.3614	1.0074	1.1887	1.198	1.0483	1.0754	1.028	1.1039	1.1194	1.3168	1.2928
1.0122	1.374	1.0225	1.1632	1.2166	1.004	1.0881	1.0768	1.1085	1.1343	1.3073	1.3266
1.0383	1.3545	1.027	1.239	1.2263	1.0212	1.1208	1.0234	1.1048	1.1524	1.3034	1.3201
1.0279	1.378	1.0354	1.1294	1.2288	1.0021	1.0993	1.0333	1.1065	1.1565	1.2863	1.3225
1.0301	1.3572	1.0117	1.1915	1.2292	1.0507	1.0827	1.0031	1.1146	1.1273	1.3082	1.364
1.024	1.3521	1.0363	1.1914	1.2413	1.0295	1.069	1.0755	1.0924	1.1222	1.276	1.3068
0.99878	1.3469	0.99944	1.2056	1.2394	1.0508	1.0961	1.0175	1.0998	1.1299	1.3082	1.3059
1.0303	1.3559	1.0716	1.1865	1.227	1.04	1.0598	1.0283	1.0944	1.1166	1.2751	1.3389
1.0398	1.3792	1.0176	1.1788	1.2464	1.0271	1.0493	0.98419	1.1157	1.1385	1.3312	1.3419
1.0185	1.3708	1.0523	1.2192	1.2577	1.0269	1.0895	1.0576	1.1494	1.153	1.3298	1.3028
1.0367	1.3867	1.0368	1.1792	1.2086	1.0015	1.1087	0.99811	1.1068	1.1376	1.2635	1.3218
1.0006	1.3551	0.97922	1.2025	1.2043	1.0595	1.0551	1.0402	1.1336	1.1611	1.3047	1.2925
1.0421	1.3773	1.0175	1.165	1.2158	1.0411	1.0566	1.0564	1.1802	1.1336	1.3256	1.322
1.0378	1.3741	0.98096	1.2255	1.2484	1.0274	1.0613	1.0083	1.0549	1.1181	1.3006	1.3484
