# Supplementary material for: How to Sync to the Beat of a Persistent Fractal Metronome without Falling Off the Treadmill?
Source: PLoS One. 2015 Jul 31;10(7):e0134148. doi: 10.1371/journal.pone.0134148 (PMC4521716; doi:10.1371/journal.pone.0134148)
Supplement: S1 Dataset — (ZIP) [file pone.0134148.s001.zip › Roerdinketal_PLoSONE_SupplementaryMaterial/SS_ISO]

1.0523	1.3754	1.0469	1.2046	1.1871	1.0418	1.0952	1.0565	1.1064	1.1468	1.2983	1.3028
1.0104	1.3684	1.0387	1.2064	1.2264	1.0169	1.1031	1.0279	1.11	1.1715	1.2939	1.28
1.0303	1.3401	1.0168	1.178	1.1908	1.0557	1.0633	1.0177	1.133	1.1363	1.3115	1.2996
1.0298	1.3633	1.0478	1.2294	1.2277	1.0228	1.0728	1.0406	1.0931	1.148	1.3011	1.3207
1.0221	1.3409	0.99732	1.1925	1.278	1.0233	1.0622	1.032	1.1316	1.1221	1.3019	1.2989
1.0272	1.3635	1.0628	1.2153	1.1687	1.0596	1.0393	1.0265	1.0866	1.1649	1.3122	1.3281
1.0279	1.3467	0.97726	1.2303	1.2137	1.0179	1.0836	1.0135	1.1419	1.1187	1.2834	1.274
1.0407	1.3754	1.0555	1.2259	1.2342	1.0311	1.0706	1.0417	1.093	1.1569	1.3217	1.2874
1.0147	1.357	1.0187	1.2293	1.2212	1.0271	1.1312	1.0734	1.1143	1.1227	1.3311	1.309
1.0408	1.3521	1.0604	1.209	1.2259	1.0366	1.0709	0.97715	1.1225	1.1537	1.3256	1.3273
1.0111	1.3574	1.0596	1.1808	1.2346	1.0273	1.105	1.0735	1.1029	1.1114	1.3224	1.3057
1.0294	1.381	0.99716	1.1904	1.2131	1.0229	1.0746	1.018	1.1113	1.1349	1.2957	1.3259
1.0225	1.3522	1.0362	1.1493	1.2023	1.0444	1.0896	1.0488	1.1184	1.1373	1.3175	1.2878
1.0386	1.352	1.0259	1.1718	1.2433	1.0373	1.112	1.0391	1.0708	1.1566	1.3088	1.2834
1.0344	1.3904	1.0367	1.1768	1.2311	1.0172	1.0689	1.0294	1.1116	1.149	1.3307	1.3331
1.0423	1.3464	1.0468	1.1681	1.2186	1.0221	1.1081	1.0204	1.1154	1.1164	1.3	1.3062
1.0383	1.3623	1.0159	1.1899	1.2404	1.0331	1.1052	1.0527	1.0999	1.15	1.2891	1.3255
1.0015	1.3631	1.0145	1.2039	1.2036	1.0042	1.0921	1.012	1.0948	1.1377	1.3068	1.2908
1.0358	1.3556	1.0365	1.1984	1.2332	1.0345	1.0695	1.0111	1.1396	1.131	1.2668	1.3421
1.0173	1.3821	1.017	1.1779	1.2386	1.0238	1.0702	1.0792	1.084	1.1521	1.3068	1.3179
1.009	1.3542	1.0067	1.2211	1.1901	1.0338	1.0629	0.98738	1.0992	1.1419	1.3241	1.2852
1.0703	1.3422	1.0395	1.2401	1.234	0.96933	1.086	1.032	1.1228	1.1083	1.2667	1.334
1.0464	1.3458	0.99188	1.2085	1.2166	1.0641	1.0836	1.0249	1.0995	1.1624	1.3103	1.2747
1.0351	1.3748	1.0374	1.1713	1.2288	1.0381	1.0608	1.0299	1.1136	1.1471	1.3173	1.2605
1.0333	1.3782	1.0433	1.1689	1.2236	1.0319	1.1014	1.0188	1.1021	1.1417	1.3009	1.2985
1.005	1.3642	1.0465	1.1819	1.2292	1.0381	1.0687	1.0271	1.1434	1.1496	1.2907	1.3036
1.0486	1.3632	1.0143	1.2004	1.2339	1.0195	1.0575	1.0353	1.0942	1.1383	1.2998	1.2976
1.0505	1.3545	1.036	1.1916	1.2016	1.0115	1.1059	1.0512	1.1155	1.1278	1.2819	1.2183
1.0422	1.3632	0.9994	1.1876	1.2262	1.0541	1.081	0.98414	1.114	1.1501	1.3074	1.3143
1.0583	1.3571	1.0173	1.2234	1.2295	1.0169	1.0847	1.0414	1.1223	1.164	1.318	1.3011
1.02	1.3608	1.013	1.1861	1.2256	1.0334	1.0709	1.0624	1.1003	1.1387	1.3264	1.3427
1.072	1.3607	1.0559	1.1952	1.2264	1.0358	1.1024	1.0147	1.0991	1.1568	1.3265	1.3075
0.9909	1.3728	1.0062	1.1809	1.2207	1.0388	1.0705	1.0309	1.1182	1.126	1.3091	1.2819
1.0242	1.3578	1.0414	1.1903	1.2229	1.0343	1.0748	1.036	1.1524	1.158	1.3138	1.3056
1.0615	1.3578	1.0047	1.1987	1.2103	1.0283	1.0702	0.96548	1.0946	1.1323	1.333	1.3256
1.047	1.3859	1.018	1.1972	1.2212	1.0302	1.0786	1.0517	1.1052	1.1333	1.2967	1.3448
1.0066	1.3612	1.0688	1.1438	1.21	1.0313	1.0513	0.99031	1.1221	1.1617	1.2781	1.2886
1.0363	1.3592	1.0007	1.2175	1.2269	1.0213	1.0973	1.0159	1.1171	1.121	1.3434	1.3385
1.0337	1.3438	1.0226	1.2209	1.1957	1.0489	1.0935	1.0657	1.0946	1.1362	1.2826	1.3253
1.0074	1.3587	1.0421	1.1609	1.2328	1.0265	1.0887	1.0006	1.1132	1.1625	1.3227	1.3019
1.0076	1.3797	1.0216	1.2087	1.1918	1.0315	1.0664	1.0329	1.0981	1.1272	1.3106	1.3076
1.0225	1.3598	1.0391	1.2216	1.2119	1.0444	1.1167	1.0446	1.1502	1.127	1.2873	1.3322
1.0146	1.3414	0.99972	1.2316	1.2201	1.0385	1.0879	1.0511	1.0873	1.1417	1.3039	1.3245
1.0405	1.3541	1.0473	1.2004	1.2144	1.0361	1.0566	1.0162	1.1399	1.1398	1.3168	1.3377
1.0299	1.3525	1.0274	1.1729	1.232	1.0196	1.0886	1.0224	1.0988	1.1359	1.3057	1.2939
1.0566	1.3855	1.045	1.1838	1.2186	1.0173	1.0676	1.0393	1.1075	1.1861	1.3066	1.2974
1.0231	1.3447	1.0187	1.1989	1.2392	1.0124	1.0843	1.0259	1.1347	1.1339	1.3031	1.256
1.0194	1.3628	1.0183	1.1971	1.2075	1.0487	1.0601	0.99877	1.1142	1.1493	1.2772	1.2298
1.0152	1.3613	1.0043	1.158	1.2608	1.024	1.0878	1.0516	1.1103	1.1349	1.3033	1.296
1.0503	1.3662	1.0404	1.206	1.2273	1.0612	1.0915	1.0027	1.1225	1.1572	1.2974	1.3483
1.0193	1.3405	1.0425	1.2122	1.2488	1.0348	1.1184	1.0463	1.1199	1.1132	1.2893	1.3415
1.008	1.3634	1.0314	1.2159	1.2009	1.0045	1.0864	1.0506	1.1052	1.1572	1.3227	1.364
1.028	1.3604	1.0371	1.2078	1.1988	1.0379	1.0665	1.0174	1.1265	1.1263	1.3111	1.2835
1.024	1.3457	1.0184	1.2274	1.2274	1.016	1.1058	1.0274	1.0941	1.1432	1.2848	1.333
1.0619	1.3409	1.0587	1.1886	1.2446	1.0016	1.0378	1.0018	1.1229	1.1321	1.3145	1.2947
1.0469	1.3826	1.0428	1.1859	1.217	1.0268	1.1046	1.0539	1.0896	1.1277	1.3266	1.3075
1.0345	1.3622	1.0189	1.207	1.1929	1.0338	1.0783	1.012	1.1084	1.1395	1.2936	1.3136
1.0222	1.3628	1.0539	1.1923	1.2198	1.0139	1.0474	1.0224	1.1105	1.1436	1.3028	1.3157
1.0285	1.3481	1.0198	1.185	1.2307	1.0614	1.09	1.0373	1.129	1.1212	1.2988	1.3312
1.0196	1.3631	1.0223	1.1769	1.252	1.0538	1.0995	1.0236	1.1039	1.1315	1.3052	1.321
1.0196	1.3732	1.0547	1.2008	1.2411	1.0387	1.0792	1.0039	1.1348	1.1317	1.3163	1.3109
1.0025	1.3729	1.0142	1.1708	1.2191	1.0231	1.0591	1.069	1.1118	1.1191	1.2982	1.3277
1.0046	1.3597	1.0001	1.1886	1.1824	1.0146	1.132	1.029	1.0846	1.1275	1.3303	1.3217
1.0441	1.3484	1.01	1.1664	1.2021	1.0257	1.1068	1.0112	1.1405	1.1591	1.3067	1.1885
1.0101	1.3616	1.036	1.1985	1.2262	1.0289	1.1085	1.0203	1.0799	1.1213	1.2978	1.2873
1.0333	1.3812	1.0277	1.2176	1.2014	1.0037	1.0715	1.0229	1.1192	1.1427	1.3004	1.3202
1.0456	1.369	1.0274	1.2037	1.2323	1.0128	1.0656	1.041	1.1136	1.1544	1.3158	1.3472
1.0129	1.3422	1.0234	1.1798	1.22	1.037	1.0796	1.0225	1.149	1.1369	1.3024	1.339
1.019	1.3778	1.0148	1.1891	1.2183	1.0873	1.1323	1.0179	1.1014	1.1325	1.2914	1.3345
1.0414	1.3695	1.0362	1.2311	1.2066	1.0231	1.0608	1.0395	1.0958	1.1273	1.3034	1.3473
1.0242	1.3532	1.0291	1.2216	1.2191	1.0565	1.0956	1.0295	1.0964	1.1526	1.3163	1.2101
1.0213	1.3725	1.025	1.2619	1.2404	1.0046	1.0728	1.0326	1.1239	1.1642	1.311	1.2357
1.013	1.3718	0.96643	1.1786	1.2101	1.0363	1.09	1.0512	1.0799	1.1447	1.2932	1.3123
1.0106	1.3387	1.0545	1.1959	1.2507	1.0357	1.0704	1.0416	1.1103	1.1082	1.3043	1.3041
1.033	1.3846	1.0517	1.1926	1.2055	0.9916	1.088	1.0238	1.0887	1.1601	1.2985	1.2406
0.99381	1.3508	1.0092	1.2212	1.2144	1.0451	1.0877	1.021	1.1287	1.1599	1.3011	1.3558
1.0142	1.3507	1.0279	1.2035	1.2044	1.0388	1.0618	1.0179	1.1089	1.1166	1.3204	1.3362
1.0276	1.3684	1.0454	1.2003	1.2493	0.99106	1.0718	1.026	1.1006	1.1041	1.3307	1.3019
1.0174	1.3511	0.97243	1.1726	1.2016	1.0485	1.1134	1.0199	1.1097	1.1796	1.3201	1.264
1.0327	1.35	1.0116	1.1641	1.2226	1.0136	1.0869	1.0288	1.1024	1.1056	1.3311	1.3201
1.0299	1.369	1.0424	1.1608	1.229	1.0122	1.0873	1.0399	1.1227	1.1237	1.2767	1.3114
1.0116	1.3535	0.98966	1.1478	1.2431	1.026	1.0948	1.0171	1.0988	1.1266	1.303	1.3145
1.0256	1.3326	1.0667	1.1558	1.227	1.0398	1.0866	1.0178	1.1174	1.1278	1.3104	1.312
1.0426	1.3672	1.0543	1.1866	1.2109	1.0563	1.0895	1.0647	1.0937	1.1215	1.3108	1.3413
1.0466	1.366	1.0616	1.1913	1.2226	1.0385	1.0865	0.99014	1.1117	1.1317	1.2945	1.3023
1.0595	1.357	1.0266	1.2366	1.2206	1.0608	1.0867	1.0501	1.1229	1.1477	1.3162	1.2917
1.0403	1.3757	1.0296	1.1827	1.2393	1.0072	1.0748	1.0296	1.0824	1.1518	1.305	1.293
1.0671	1.3656	1.0409	1.1911	1.1981	0.95888	1.083	1.0419	1.1123	1.1426	1.2986	1.3183
1.0357	1.3444	1.0296	1.2338	1.2387	1.02	1.0823	0.99714	1.1421	1.1668	1.2983	1.2888
0.99609	1.3643	1.0077	1.2191	1.2227	1.0084	1.0908	1.0578	1.1313	1.1337	1.305	1.2851
1.0288	1.3519	1.0159	1.1943	1.2319	1.0126	1.1001	1.02	1.0875	1.1225	1.3053	1.321
1.0525	1.3661	1.0075	1.2104	1.2384	1.0225	1.0752	1.054	1.1274	1.1777	1.3367	1.3524
1.0339	1.3579	1.0304	1.1853	1.222	0.94059	1.0643	1.0284	1.1017	1.1281	1.2863	1.3071
1.0324	1.3919	1.0094	1.1964	1.2419	1.0496	1.0786	1.0017	1.1254	1.1505	1.2955	1.3315
1.0246	1.3532	1.0585	1.2011	1.237	1.0262	1.0816	1.056	1.0749	1.1356	1.3153	1.3264
1.081	1.3559	0.98667	1.1369	1.2208	1.0369	1.0989	1.0084	1.1228	1.1405	1.2824	1.3082
1.0054	1.3551	0.99042	1.1996	1.2419	1.0162	1.0791	1.0262	1.0996	1.1509	1.2595	1.323
0.99746	1.3568	1.0718	1.2416	1.1785	1.0466	1.0761	1.0234	1.1317	1.1451	1.294	1.3074
1.0036	1.3637	0.98435	1.2049	1.2156	1.0438	1.0898	1.0502	1.1335	1.1629	1.3136	1.3135
1.041	1.3653	1.0152	1.2034	1.2141	1.0093	1.0845	1.0052	1.1043	1.1372	1.2992	1.3228
1.0402	1.3533	1.0297	1.1778	1.2468	1.028	1.0922	1.0205	1.1059	1.1279	1.3005	1.2893
1.0403	1.3617	1.0161	1.1683	1.2198	1.041	1.0969	1.0315	1.117	1.1291	1.3064	1.272
1.0199	1.3513	1.0376	1.206	1.2158	0.99802	1.0932	1.0289	1.0994	1.1617	1.3074	1.2956
1.0261	1.3832	1.0295	1.1965	1.2112	1.0539	1.0558	1.0375	1.1004	1.1343	1.3007	1.3284
1.0137	1.337	1.0368	1.1638	1.2067	1.009	1.0651	1.0202	1.0887	1.1436	1.3057	1.3281
1.026	1.3689	1.0482	1.2096	1.2388	1.0319	1.0804	1.0196	1.1007	1.1299	1.3243	1.3188
1.0122	1.3499	1.0324	1.217	1.2428	1.0389	1.1124	1.0666	1.1269	1.1406	1.2873	1.2841
1.0545	1.3455	1.047	1.2019	1.205	1.0102	1.0732	0.99616	1.1015	1.1503	1.3143	1.2933
1.0505	1.3511	1.0122	1.2099	1.2077	1.0689	1.0861	1.0077	1.1244	1.1383	1.333	1.3219
1.032	1.3688	1.0285	1.2327	1.2344	1.0166	1.0688	1.0643	1.1035	1.1432	1.3059	1.3188
1.0156	1.3788	1.0414	1.1675	1.1939	1.0199	1.0741	1.0293	1.1363	1.1382	1.2972	1.28
1.0237	1.3492	1.0334	1.1751	1.2484	1.0397	1.0829	1.0127	1.1276	1.128	1.2978	1.2793
1.0569	1.3671	1.0481	1.1737	1.2042	0.99025	1.0671	1.0167	1.0675	1.1384	1.3215	1.3318
1.0334	1.3521	1.0268	1.1697	1.2086	1.0307	1.0701	1.0599	1.1197	1.1724	1.3173	1.2793
1.0413	1.3622	1.0481	1.1913	1.211	1.0484	1.0858	0.97878	1.1231	1.1217	1.3122	1.3184
1.0233	1.3561	0.99665	1.2044	1.2237	1.0613	1.0801	1.0439	1.0581	1.1148	1.3018	1.3126
1.0141	1.3431	1.0656	1.1955	1.2418	1.0219	1.0893	1.0103	1.1372	1.1383	1.3248	1.3151
1.0576	1.3347	0.98843	1.2018	1.2378	1.0499	1.1051	1.0528	1.0906	1.1712	1.2943	1.2946
0.99497	1.3818	0.99502	1.2013	1.2295	1.0012	1.0652	1.0142	1.1507	1.1121	1.3125	1.3152
1.0151	1.3727	1.0647	1.2139	1.2091	1.0156	1.0918	1.032	1.0986	1.1282	1.3012	1.2821
1.0127	1.3697	1.0624	1.2187	1.2313	1.0306	1.0672	0.99472	1.1121	1.1141	1.3019	1.2853
1.0065	1.3595	0.98571	1.1957	1.233	1.0187	1.0879	1.0226	1.1016	1.1561	1.3014	1.3047
1.0258	1.3589	1.0681	1.1476	1.2298	1.0504	1.0942	1.0791	1.1088	1.1335	1.2899	1.317
1.0309	1.3684	1.013	1.1854	1.231	1.0106	1.1036	0.99749	1.1039	1.1231	1.302	1.3126
1.0106	1.3442	1.0296	1.1992	1.2117	1.0567	1.0729	1.0246	1.1347	1.1641	1.3147	1.3279
1.0215	1.3599	1.0167	1.2146	1.2265	1.063	1.0934	1.0344	1.0883	1.1594	1.3312	1.2804
1.0193	1.3873	1.064	1.1905	1.2058	1.029	1.0834	1.0197	1.1018	1.1566	1.2956	1.2949
1.0312	1.3608	1.0253	1.1728	1.2406	1.0437	1.0947	1.0325	1.1112	1.1403	1.2961	1.3297
1.0518	1.3646	1.0708	1.2273	1.2378	1.0185	1.0702	1.025	1.127	1.16	1.2986	1.3216
1.0466	1.383	1.0231	1.2054	1.2166	1.028	1.0685	1.0195	1.077	1.1241	1.3229	1.2761
0.95803	1.3855	1.0133	1.2058	1.2173	1.0043	1.0873	1.0245	1.1233	1.1675	1.342	1.2311
1.0503	1.3538	1.0559	1.195	1.2243	1.0587	1.0804	1.0252	1.1312	1.1501	1.3238	1.2822
1.0435	1.3657	1.0137	1.17	1.2135	1.0488	1.0799	1.0628	1.1021	1.1218	1.313	1.339
1.0424	1.3876	1.0292	1.1776	1.2025	1.0241	1.0878	1.0205	1.103	1.1432	1.3024	1.3474
1.0159	1.3587	1.0223	1.1395	1.204	1.0289	1.0911	1.052	1.1179	1.1593	1.2899	1.2815
1.0475	1.3657	1.036	1.2045	1.2038	1.0315	1.0779	0.9987	1.161	1.1393	1.2983	1.312
1.0269	1.3594	1.0114	1.1978	1.1867	1.034	1.0861	1.01	1.0865	1.153	1.3059	1.3132
1.0349	1.3563	1.0413	1.2198	1.2527	1.0351	1.0893	1.0239	1.0844	1.1233	1.2991	1.3496
1.0331	1.3549	1.0315	1.206	1.2361	1.0118	1.0654	1.0296	1.1284	1.1127	1.2717	1.2426
1.0471	1.3545	1.0293	1.1718	1.2504	1.0114	1.1051	1.003	1.1204	1.1223	1.3139	1.3271
1.0369	1.3915	1.0185	1.1185	1.2388	1.0324	1.0792	1.0769	1.1321	1.1241	1.2754	1.3111
1.047	1.3482	1.0413	1.1195	1.229	1.0386	1.086	0.98925	1.0939	1.158	1.3177	1.2943
1.0491	1.365	1.0265	1.2127	1.2191	1.031	1.0679	1.0505	1.1458	1.1255	1.2928	1.2868
1.0019	1.3606	1.0185	1.2655	1.2446	1.0124	1.0892	1.0104	1.0703	1.1277	1.2739	1.3287
1.0177	1.3612	1.0195	1.2232	1.217	1.0236	1.0709	0.98684	1.1109	1.1531	1.3235	1.3167
1.0284	1.3953	1.0214	1.2166	1.233	1.0226	1.0909	1.0757	1.152	1.14	1.2949	1.3029
1.0461	1.3484	1.0139	1.1853	1.2304	1.0472	1.091	1.0384	1.1006	1.1218	1.3219	1.2952
1.0385	1.3603	1.0696	1.1662	1.2088	1.0245	1.113	1.0302	1.1173	1.1366	1.3191	1.323
0.99718	1.3701	1.0449	1.199	1.2136	1.044	1.0832	0.97802	1.1032	1.152	1.3266	1.3263
1.036	1.3741	1.0664	1.2236	1.2352	1.0265	1.0406	1.0513	1.1056	1.1468	1.3024	1.3173
1.0109	1.3361	1.0004	1.1926	1.2067	0.99707	1.0909	1.0172	1.1294	1.1495	1.2888	1.3151
1.0127	1.378	1.0374	1.2094	1.2287	1.0255	1.0972	1.0211	1.1074	1.1339	1.3007	1.291
1.0172	1.361	0.99097	1.2099	1.2084	1.0095	1.1158	1.0203	1.1401	1.1065	1.3087	1.314
1.0598	1.3504	1.0174	1.1673	1.223	1.0456	1.0911	1.0321	1.0951	1.157	1.3164	1.3155
1.0101	1.3723	1.035	1.1872	1.2316	1.0533	1.0585	1.0494	1.1122	1.1695	1.3176	1.2809
0.9863	1.3491	1.0454	1.1862	1.2105	1.0073	1.0681	1.0165	1.0802	1.1247	1.284	1.3148
1.0133	1.3657	1.0554	1.1923	1.2672	1.0403	1.0562	1.0315	1.1306	1.1567	1.3413	1.302
1.0602	1.3764	1.0207	1.1868	1.1694	1.0476	1.0949	1.0223	1.1228	1.1261	1.288	1.3042
1.0256	1.3588	1.0285	1.1858	1.1668	1.0151	1.097	1.0015	1.1266	1.1687	1.3238	1.2734
1.0147	1.3658	1.0323	1.1956	1.1668	1.0188	1.0731	1.071	1.0706	1.1667	1.2973	1.2764
0.97352	1.3588	1.0025	1.1785	1.1668	1.0278	1.1003	0.99894	1.125	1.137	1.3213	1.3051
1.0218	1.3587	1.0204	1.1978	1.2428	1.0255	1.1224	1.0221	1.0931	1.1444	1.349	1.3218
1.0286	1.3808	1.0532	1.2059	1.2224	1.0077	1.0764	1.0348	1.1384	1.0963	1.3017	1.3072
1.031	1.3691	1.0495	1.1835	1.2496	1.0263	1.0931	1.0529	1.0939	1.1369	1.315	1.3348
1.0037	1.3577	1.0414	1.1672	1.2175	0.9952	1.0316	0.9843	1.1112	1.1412	1.29	1.2834
1.0024	1.3332	1.0299	1.2148	1.2475	1.0152	1.1186	1.0674	1.0986	1.1456	1.3216	1.3186
1.0655	1.3661	1.0377	1.2082	1.2107	1.0296	1.1039	1.043	1.1069	1.122	1.309	1.3161
1.0115	1.365	1.0145	1.2055	1.2307	1.0335	1.0516	1.0413	1.1328	1.16	1.3341	1.3
1.0752	1.3419	1.0184	1.1913	1.2321	1.0379	1.0762	1.0169	1.0909	1.1344	1.2916	1.3234
1.0522	1.3632	1.0204	1.1828	1.212	1.016	1.0718	1.0452	1.1021	1.1165	1.3043	1.325
1.0374	1.3868	1.0248	1.1829	1.2109	1.0315	1.0752	0.98688	1.0972	1.1599	1.3105	1.295
1.0132	1.3375	1.0003	1.2033	1.2276	1.05	1.0726	1.0386	1.1155	1.141	1.3213	1.3177
1.0491	1.344	1.0269	1.2083	1.2238	1.0355	1.0998	1.0549	1.1219	1.1007	1.2968	1.3061
1.0327	1.3673	0.98389	1.1736	1.2048	1.0534	1.0697	1.0304	1.0751	1.1208	1.2994	1.312
1.0357	1.3722	1.0544	1.1844	1.241	1.0087	1.1114	1.0003	1.1151	1.1555	1.2965	1.307
1.0539	1.3484	1.0323	1.2056	1.2291	1.0565	1.0706	1.0418	1.1428	1.1232	1.3122	1.3183
1.0321	1.3724	1.0435	1.1826	1.2257	1.014	1.0825	0.99354	1.1214	1.1494	1.2911	1.2482
1.0685	1.3618	1.0359	1.1944	1.2405	1.0662	1.0796	1.0349	1.1219	1.135	1.3483	1.2006
1.0059	1.3438	0.99323	1.2352	1.2656	1.0006	1.0629	1.0467	1.086	1.1618	1.272	1.3847
1.0381	1.3569	1.0759	1.2318	1.2171	1.0424	1.0579	1.0375	1.1232	1.1247	1.2723	1.3307
1.0449	1.3677	1.0193	1.1967	1.2333	1.0321	1.0895	1.0128	1.0996	1.166	1.3222	1.338
1.0102	1.3541	1.0209	1.1732	1.2475	1.0305	1.0963	1.0209	1.1198	1.1261	1.285	1.3311
0.97553	1.3556	1.016	1.1915	1.1941	1.0269	1.0782	1.0591	1.1155	1.121	1.3345	1.2606
1.0446	1.3897	1.0244	1.2145	1.2303	1.0304	1.0967	1.0246	1.1008	1.1345	1.3242	1.2536
1.0272	1.352	1.0331	1.138	1.2238	1.0183	1.0502	1.0338	1.1495	1.1418	1.3149	1.3011
1.0467	1.3682	1.0082	1.1989	1.242	1.038	1.0639	0.99951	1.0644	1.1348	1.3117	1.2999
1.0264	1.3712	1.0166	1.2187	1.2268	1.0134	1.1128	1.0337	1.1047	1.1183	1.2994	1.3078
1.0205	1.3535	1.0356	1.1986	1.2024	1.0131	1.0749	1.0416	1.139	1.1398	1.301	1.2974
1.0161	1.3712	1.0332	1.217	1.2053	1.0576	1.0767	1.0387	1.127	1.18	1.2853	1.2978
1.0147	1.3749	1.038	1.1909	1.2096	1.0285	1.1089	1.0219	1.0992	1.1458	1.2906	1.3261
1.0361	1.3657	1.0277	1.1817	1.2229	1.0278	1.0695	1.0484	1.1155	1.1324	1.289	1.3049
1.0396	1.3708	1.04	1.2182	1.2253	1.0142	1.0652	1.0292	1.1047	1.1257	1.3156	1.3179
1.0139	1.3622	1.0071	1.1935	1.179	1.0263	1.0892	0.99808	1.1107	1.153	1.321	1.3078
1.0338	1.3379	1.0395	1.2086	1.2352	1.0201	1.0725	1.0361	1.1231	1.1301	1.3182	1.362
1.0353	1.3837	1.0412	1.2288	1.2387	1.0162	1.0962	1.0378	1.0998	1.1639	1.3137	1.2729
1.0447	1.3549	1.0307	1.1992	1.2348	1.0284	1.0789	1.0486	1.102	1.1554	1.2955	1.2731
1.0315	1.36	1.0267	1.1908	1.2114	1.0325	1.0602	0.9989	1.1215	1.1353	1.2917	1.3177
1.0412	1.3626	1.0085	1.1876	1.2267	1.0291	1.0687	1.0256	1.1035	1.1193	1.3343	1.3445
1.0186	1.3818	1.0403	1.199	1.2295	1.0414	1.0937	1.0385	1.1116	1.1609	1.2725	1.35
1.0577	1.3401	1.0434	1.1982	1.2126	1.0298	1.0813	1.031	1.1241	1.1036	1.3141	1.3276
1.0221	1.3753	1.0357	1.1914	1.2314	1.0257	1.0537	1.0413	1.1075	1.137	1.2993	1.308
1.0241	1.3421	1.0575	1.2045	1.2428	1.0466	1.1616	1.0452	1.1218	1.1944	1.2764	1.2903
1.0393	1.3628	1.0433	1.204	1.2059	1.0243	1.1025	1.0395	1.1088	1.1004	1.2959	1.3093
1.0488	1.3602	1.0201	1.2	1.2326	1.0193	1.0879	1.0348	1.0999	1.1425	1.3079	1.3264
1.0104	1.3608	1.0245	1.228	1.2379	1.0257	1.1046	0.97708	1.117	1.1415	1.2948	1.2548
1.0195	1.3395	1.0143	1.2102	1.2229	1.0246	1.0847	1.0551	1.1135	1.1599	1.3222	1.276
1.0361	1.3611	1.0185	1.1724	1.2284	1.0239	1.1162	1.0468	1.1145	1.1452	1.3054	1.3129
1.0298	1.3815	1.0285	1.1807	1.2149	1.0191	1.0829	1.0339	1.091	1.1207	1.2997	1.3267
0.97149	1.3639	1.0234	1.1751	1.2294	1.0384	1.0809	1.027	1.1379	1.1306	1.3068	1.2669
0.97477	1.3396	0.98638	1.1967	1.2387	1.0153	1.1181	1.0346	1.0987	1.1414	1.3209	1.3007
1.0063	1.3294	1.0533	1.1855	1.2223	1.0276	1.0583	1.0159	1.1411	1.1113	1.2956	1.291
0.97307	1.3954	1.035	1.1779	1.237	1.0412	1.1152	1.0126	1.1212	1.1493	1.3108	1.3016
0.97803	1.3484	1.0323	1.1813	1.2286	1.0348	1.0835	1.0317	1.1309	1.1147	1.3148	1.3329
1.0301	1.3494	1.0323	1.1982	1.2043	1.0265	1.0855	1.043	1.0956	1.1112	1.3005	1.3266
1.0211	1.3451	1.0421	1.1893	1.2102	1.0478	1.0921	0.99647	1.1264	1.129	1.2992	1.3083
0.99938	1.3583	0.99529	1.2011	1.2053	1.0341	1.0901	1.047	1.1103	1.1208	1.2988	1.3264
1.0123	1.3497	1.0237	1.2309	1.2343	1.0373	1.0847	1.036	1.116	1.1551	1.3172	1.2401
1.0075	1.3669	1.0147	1.1943	1.2256	1.0201	1.0747	1.0068	1.0821	1.1493	1.2952	1.3153
1.0247	1.3675	1.072	1.2036	1.2014	1.0357	1.0946	1.0306	1.16	1.1411	1.2786	1.3192
1.0376	1.3528	1.0203	1.2026	1.2378	1.0282	1.0724	1.0175	1.0762	1.139	1.3224	1.3555
1.0328	1.3535	1.0131	1.1799	1.19	1.0379	1.0784	1.073	1.1107	1.1164	1.3148	1.2943
1.0164	1.3694	1.0274	1.1972	1.233	1.0295	1.109	1.024	1.1156	1.1819	1.3167	1.3176
1.0341	1.3888	1.0159	1.2151	1.2278	1.0141	1.071	0.98799	1.0854	1.1438	1.2736	1.2772
1.0438	1.365	1.0083	1.1907	1.2264	1.0377	1.0719	1.0431	1.0915	1.1276	1.3118	1.2813
1.0321	1.3514	1.0636	1.2354	1.2315	1.0227	1.0877	1.012	1.1113	1.1126	1.2777	1.3344
1.0429	1.3717	1.0125	1.2158	1.2278	1.0232	1.0673	1.0452	1.1348	1.152	1.3091	1.2879
1.0192	1.3428	1.0544	1.1553	1.2098	1.0246	1.0741	1.0382	1.0982	1.1033	1.3067	1.2658
1.034	1.3781	1.0275	1.1788	1.2409	1.0274	1.0786	1.0056	1.1184	1.1534	1.3031	1.3266
1.0409	1.3413	0.99865	1.1738	1.2217	1.0132	1.0919	1.0313	1.1035	1.159	1.2999	1.2901
1.048	1.3765	1.0292	1.2147	1.2218	1.0389	1.0638	1.0223	1.1078	1.1403	1.2936	1.3167
1.038	1.3448	0.98895	1.1767	1.2355	1.0364	1.085	1.0455	1.0977	1.1433	1.2872	1.2819
1.0473	1.3844	1.0159	1.2003	1.2081	1.0258	1.0941	1.0332	1.1073	1.1289	1.3416	1.3472
1.0464	1.3454	1.0163	1.2077	1.2402	1.0207	1.0819	1.0294	1.1102	1.0829	1.3379	1.344
1.0232	1.3746	1.0332	1.1588	1.1902	1.0377	1.0701	1.0416	1.1278	1.159	1.309	1.265
1.0298	1.3553	1.0046	1.1225	1.2119	1.0366	1.0975	1.0095	1.1029	1.117	1.2999	1.3027
1.0535	1.3547	1.0558	1.1951	1.1813	1.0273	1.0811	1.0341	1.1304	1.0993	1.2935	1.3371
1.0158	1.3762	1.0653	1.2234	1.1906	1.037	1.1048	1.0398	1.1003	1.1293	1.3144	1.2586
1.0475	1.3809	1.0355	1.2544	1.2088	1.0039	1.097	1.0109	1.0865	1.111	1.3194	1.3226
1.0307	1.3623	1.0469	1.2149	1.207	1.0576	1.0672	1.0494	1.1568	1.1505	1.293	1.3139
1.0349	1.3819	1.0052	1.1987	1.1932	1.0186	1.0938	0.99968	1.1092	1.1501	1.3175	1.2988
1.0373	1.3499	1.0511	1.1875	1.2434	0.99236	1.0783	1.056	1.1242	1.1529	1.3097	1.318
1.0384	1.3738	1.0125	1.2126	1.2195	1.0425	1.1065	1.0099	1.1121	1.1423	1.3044	1.3131
1.0244	1.3543	0.97907	1.2054	1.2195	1.0357	1.056	1.0123	1.0999	1.1288	1.2985	1.283
1.0532	1.3609	1.0413	1.1878	1.2339	1.031	1.0597	1.0313	1.1154	1.1621	1.2834	1.2582
1.0132	1.357	1.0517	1.1762	1.2336	1.0244	1.096	1.0378	1.1163	1.1647	1.3588	1.2874
1.0561	1.3473	0.99975	1.1825	1.2379	1.0739	1.0767	1.0276	1.1037	1.1201	1.2822	1.338
1.0252	1.3707	0.99599	1.1838	1.2195	1.0238	1.0715	1.003	1.1298	1.1876	1.3228	1.324
0.99591	1.3514	1.0816	1.1844	1.2437	1.0263	1.0754	1.0414	1.1129	1.1376	1.3118	1.3338
1.0661	1.3726	1.0431	1.1976	1.196	1.0276	1.0993	1.0187	1.0937	1.1826	1.2927	1.2721
1.0212	1.3676	1.0292	1.2004	1.2422	1.0163	1.0618	1.0551	1.1115	1.1393	1.3061	1.2763
1.0277	1.3666	1.0272	1.1957	1.2447	1.0438	1.0847	1.0254	1.1061	1.0981	1.3131	1.3107
1.0375	1.3637	1.0162	1.132	1.2229	0.99448	1.0793	1.0269	1.1145	1.1137	1.302	1.3351
1.0367	1.357	1.0477	1.1734	1.2475	0.98808	1.088	1.0132	1.1197	1.1631	1.2722	1.2716
1.0344	1.3646	1.0192	1.223	1.2179	1.0472	1.0861	1.0429	1.1265	1.1184	1.3137	1.295
1.0341	1.3511	1.0284	1.2426	1.2304	1.0239	1.0729	0.99474	1.0998	1.1369	1.3001	1.3107
1.0351	1.3555	0.99329	1.2394	1.2093	1.024	1.0798	1.0692	1.1222	1.1214	1.3219	1.2892
