# Supplementary material for: How to Sync to the Beat of a Persistent Fractal Metronome without Falling Off the Treadmill?
Source: PLoS One. 2015 Jul 31;10(7):e0134148. doi: 10.1371/journal.pone.0134148 (PMC4521716; doi:10.1371/journal.pone.0134148)
Supplement: S1 Dataset — (ZIP) [file pone.0134148.s001.zip › Roerdinketal_PLoSONE_SupplementaryMaterial/SS_UC]

1.0325	1.3559	1.0143	1.201	1.2243	1.0552	1.086	1.0064	1.115	1.1453	1.3472	1.3269
1.0088	1.3545	1.0441	1.1784	1.1849	0.99439	1.1045	1.0237	1.1089	1.13	1.3116	1.2808
1.0528	1.3677	1.0298	1.1906	1.2176	1.0172	1.0875	1.0456	1.1003	1.1416	1.3086	1.2934
1.031	1.3363	1.045	1.1865	1.246	1.0312	1.0651	1.0088	1.1048	1.1306	1.2988	1.354
1.0267	1.3557	1.0046	1.2224	1.2652	1.0419	1.1031	1.0182	1.1094	1.1678	1.2809	1.3395
1.022	1.3705	1.0469	1.2121	1.2426	1.0298	1.0789	1.0335	1.1147	1.1461	1.3153	1.2664
1.0309	1.3677	1.0334	1.1456	1.2454	1.0125	1.0914	1.0273	1.1011	1.1432	1.3107	1.2659
1.0229	1.3645	1.0529	1.1607	1.1932	1.0467	1.076	1.0415	1.13	1.1166	1.3068	1.322
0.98817	1.3641	1.0608	1.2032	1.2195	1.0183	1.0633	1.036	1.1332	1.1234	1.2885	1.3027
1.0277	1.3696	0.97444	1.2101	1.2411	1.023	1.0668	1.0594	1.082	1.1528	1.3194	1.3014
1.0077	1.3385	1.0144	1.206	1.2284	1.0296	1.0852	1.0246	1.1208	1.091	1.3142	1.3382
1.0267	1.3688	1.036	1.2269	1.2292	1.035	1.0997	1.0226	1.1207	1.149	1.2788	1.2727
0.99623	1.3581	1.0308	1.2776	1.2496	1.0334	1.0953	1.0465	1.0953	1.1443	1.3006	1.3141
1.0319	1.3669	1.0654	1.2024	1.2241	1.0064	1.0597	0.9967	1.1353	1.1187	1.2844	1.2488
1.0203	1.3423	1.0739	1.1738	1.1962	1.0223	1.1256	1.0551	1.1114	1.1603	1.3304	1.3507
1.031	1.331	1.0152	1.1413	1.226	1.0238	1.0734	1.0429	1.1019	1.1402	1.3071	1.3768
1.0409	1.3823	1.0204	1.2225	1.2414	1.0241	1.0909	1.0345	1.1018	1.1326	1.3123	1.3178
1.0442	1.3619	1.0145	1.2121	1.2355	1.0511	1.0881	1.0112	1.1167	1.1489	1.2967	1.2915
1.0235	1.322	1.0257	1.1788	1.2196	1.0312	1.0621	1.0183	1.1215	1.1363	1.3077	1.2846
1.0126	1.3546	0.98861	1.1688	1.2181	1.0412	1.0664	1.0236	1.1205	1.1285	1.305	1.2847
1.043	1.3567	1.075	1.1632	1.2766	1.0261	1.0574	1.0123	1.1295	1.1327	1.3087	1.2656
1.0332	1.3626	1.0045	1.2003	1.2015	1.009	1.1069	1.0327	1.1051	1.1411	1.2935	1.371
1.0233	1.3545	1.0223	1.2393	1.2051	1.0264	1.0739	1.0088	1.1074	1.1434	1.2826	1.321
1.0453	1.3667	1.0326	1.1785	1.2584	1.0562	1.0493	1.0195	1.1226	1.1604	1.3053	1.2995
1.0434	1.3621	1.0314	1.1884	1.2175	1.0078	1.1142	1.0635	1.0935	1.1415	1.3042	1.3019
1.0193	1.3333	1.0347	1.2039	1.1948	1.0308	1.0897	1.0054	1.116	1.1455	1.2944	1.2682
1.0296	1.3653	1.0021	1.173	1.1943	1.0493	1.0887	1.0642	1.1352	1.1653	1.2906	1.2841
1.011	1.3777	1.012	1.2109	1.2321	1.0271	1.1018	1.0067	1.0883	1.119	1.3145	1.2793
1.0605	1.3852	1.0644	1.1701	1.2227	1.0651	1.0714	1.0372	1.1106	1.1342	1.2976	1.3593
1.0261	1.3605	1.0373	1.2205	1.248	1.0205	1.1038	1.0231	1.1115	1.1645	1.3077	1.2916
1.0359	1.377	0.99858	1.156	1.2058	1.0193	1.0697	0.99651	1.0795	1.1203	1.3244	1.3177
1.0283	1.3606	1.0632	1.1867	1.2283	1.0169	1.0806	1.0325	1.1276	1.1419	1.2768	1.2814
1.0297	1.3571	1.0144	1.1553	1.2145	1.0544	1.0909	1.0425	1.1274	1.141	1.2781	1.3352
1.0312	1.3768	1.0542	1.1747	1.23	1.0018	1.0707	1.0207	1.1126	1.1202	1.304	1.3056
1.0231	1.3737	0.9837	1.1999	1.1875	1.0266	1.0828	1.0539	1.128	1.1187	1.31	1.2814
0.9863	1.3728	1.0611	1.1862	1.2156	1.057	1.0633	1.0154	1.1222	1.1488	1.3164	1.2864
1.0124	1.3557	1.0182	1.1978	1.2423	1.0171	1.0838	1.0129	1.0917	1.1601	1.3163	1.297
1.0681	1.3967	1.0325	1.2197	1.1986	1.0391	1.0942	0.99479	1.1239	1.1375	1.3095	1.3713
0.98756	1.355	1.0232	1.2091	1.2274	1.0529	1.067	1.0494	1.1187	1.1268	1.2999	1.3324
1.0433	1.3451	1.04	1.2148	1.2126	1.0062	1.0859	1.0302	1.1194	1.1217	1.3145	1.2943
1.0243	1.375	1.0275	1.1846	1.2297	1.0472	1.0847	1.0401	1.1129	1.1458	1.3409	1.3128
1.0331	1.364	1.0222	1.2022	1.2224	1.0671	1.0636	1.0024	1.0907	1.1364	1.3053	1.2872
1.0168	1.3566	1.0375	1.2006	1.2202	1.0087	1.1137	1.0419	1.1093	1.1535	1.2826	1.2918
1.0457	1.3657	1.0077	1.1896	1.2209	1.019	1.0575	1.0501	1.1308	1.141	1.3042	1.2923
1.0205	1.3775	1.0259	1.2149	1.2178	1.027	1.0981	1.0227	1.1264	1.1355	1.3294	1.3129
1.0266	1.3484	1.0069	1.1928	1.2345	1.0277	1.0926	1.0038	1.135	1.1108	1.3061	1.3066
0.9997	1.3507	1.0404	1.1222	1.221	0.994	1.0571	1.043	1.0876	1.1685	1.309	1.3299
1.0338	1.3781	1.0424	1.2313	1.2165	1.033	1.1017	1.011	1.1374	1.1792	1.2931	1.3012
1.0414	1.3596	1.0201	1.215	1.2241	1.0411	1.0846	1.054	1.0814	1.126	1.3115	1.2908
1.031	1.3526	1.0303	1.2213	1.2235	1.0212	1.0939	1.018	1.1373	1.1362	1.2946	1.2943
1.0486	1.3745	1.0424	1.1722	1.2454	1.0181	1.0594	1.0238	1.1271	1.1247	1.316	1.31
1.0074	1.3395	1.0015	1.1554	1.2362	1.0161	1.0925	1.0529	1.1054	1.1857	1.3239	1.3085
1.0413	1.3628	1.0498	1.2045	1.224	1.0304	1.0993	1.0149	1.1045	1.1246	1.3068	1.2997
1.0189	1.3669	1.0345	1.1834	1.225	1.0249	1.0802	1.0318	1.0884	1.1184	1.3221	1.2989
1.0393	1.3754	1.0168	1.2104	1.2009	1.0244	1.054	1.0322	1.1318	1.1546	1.3238	1.276
1.0264	1.3376	1.0081	1.1688	1.1837	1.0105	1.0969	1.0189	1.0906	1.1393	1.3215	1.3358
1.0393	1.3988	1.0487	1.2125	1.2476	1.0298	1.0587	1.019	1.1058	1.1494	1.3123	1.305
1.0068	1.3623	1.0226	1.2093	1.2091	1.0134	1.0763	1.0381	1.0978	1.1007	1.2813	1.2344
1.0463	1.357	1.0441	1.2189	1.2153	1.039	1.0986	1.0502	1.1136	1.1277	1.2959	1.3332
1.0425	1.3668	1.0056	1.199	1.2264	1.0293	1.1021	0.99983	1.12	1.1664	1.2784	1.3994
1.0273	1.3582	1.0132	1.1635	1.2234	1.0418	1.0886	1.0294	1.0936	1.1265	1.3097	1.3448
1.0075	1.3528	1.0381	1.1711	1.2183	1.0188	1.0889	1.0017	1.1054	1.1457	1.3261	1.2983
1.0043	1.3531	0.99655	1.2285	1.2251	1.0221	1.1308	1.0678	1.1241	1.1408	1.28	1.2807
1.038	1.3723	1.0406	1.1991	1.2145	1.0259	1.0735	1.0202	1.1125	1.134	1.304	1.3328
0.99519	1.3311	1.0515	1.1829	1.1903	1.0294	1.0459	0.99496	1.0873	1.1378	1.2963	1.3102
1.0057	1.3539	1.0348	1.2013	1.2347	1.0347	1.1104	1.0406	1.1173	1.1249	1.3164	1.2781
1.0473	1.3649	0.99851	1.1894	1.2348	1.0296	1.1052	1.0082	1.1482	1.1556	1.2956	1.3221
1.0158	1.3588	1.053	1.171	1.2387	1.012	1.0702	1.0455	1.0927	1.1437	1.3011	1.2969
1.0575	1.3683	1.0145	1.1814	1.2061	1.0282	1.0861	1.0226	1.1158	1.1453	1.2966	1.292
1.0142	1.3637	1.0345	1.1989	1.2215	1.0163	1.0842	1.0314	1.1003	1.1288	1.2947	1.2986
1.0124	1.3467	1.0129	1.2022	1.2396	1.0229	1.071	0.99496	1.1151	1.1513	1.3085	1.3359
1.032	1.3767	1.0641	1.1712	1.2489	1.0493	1.0992	1.0813	1.1004	1.1357	1.3303	1.3195
1.0557	1.3656	1.0231	1.1939	1.2324	1.0421	1.0549	0.98571	1.089	1.1217	1.3117	1.2953
1.0232	1.3568	1.0322	1.1711	1.2479	1.0465	1.042	1.0482	1.1297	1.1729	1.3113	1.3352
1.0089	1.3766	1.0397	1.2302	1.2016	1.0085	1.0813	1.0277	1.1007	1.147	1.283	1.2842
1.0327	1.3655	1.0449	1.2109	1.2221	1.0435	1.0679	1.0097	1.1241	1.1392	1.3158	1.3177
1.0627	1.334	1.0317	1.1977	1.2083	1.0506	1.0688	1.0472	1.084	1.1249	1.3234	1.2923
1.047	1.3767	1.0134	1.1971	1.2253	1.018	1.1002	1.0465	1.1342	1.1321	1.3138	1.2943
1.017	1.3424	1.0293	1.1716	1.2263	1.0485	1.0595	1.0469	1.1275	1.1037	1.3448	1.3105
1.0042	1.3908	1.0353	1.2067	1.2108	1.012	1.0899	1.0011	1.1093	1.1614	1.3222	1.3238
1.0525	1.3603	1.0417	1.178	1.2176	1.0276	1.0937	1.0329	1.1059	1.1498	1.2918	1.3194
1.0518	1.3544	1.0346	1.1635	1.1864	1.0267	1.0892	1.0082	1.108	1.152	1.338	1.2694
1.0349	1.3635	1.0207	1.2237	1.2349	1.0153	1.0942	1.0334	1.1163	1.1657	1.2684	1.3053
1.0024	1.3467	1.001	1.2078	1.2384	1.0283	1.0985	1.0424	1.0794	1.1258	1.29	1.2982
0.98418	1.354	1.0198	1.1941	1.2296	1.0322	1.1049	1.0208	1.1249	1.1598	1.3011	1.2847
0.99524	1.3658	0.98329	1.1958	1.1952	1.0435	1.0995	1.0343	1.1518	1.1507	1.3072	1.2816
1.0337	1.3475	1.062	1.1946	1.212	1.0133	1.0845	1.0248	1.0931	1.1374	1.3019	1.3066
1.0321	1.3587	0.94772	1.1819	1.2453	1.0274	1.1059	1.0179	1.0995	1.1457	1.3177	1.3101
1.0077	1.3486	1.0196	1.1931	1.236	1.0036	1.0701	1.0545	1.1004	1.1413	1.2925	1.3457
1.0198	1.3312	1.0439	1.2035	1.2318	1.0165	1.0852	1.0291	1.116	1.1088	1.3064	1.3211
1.0468	1.391	1.0266	1.2114	1.1903	1.0492	1.1029	1.0168	1.1137	1.1267	1.3196	1.3172
1.0459	1.3809	1.0465	1.1704	1.2235	1.0391	1.0848	1.0494	1.0956	1.133	1.2908	1.2924
1.0627	1.4033	1.052	1.2327	1.2368	1.0232	1.0858	1.015	1.1199	1.1471	1.3331	1.2873
1.0319	1.3413	1.0446	1.213	1.2383	1.031	1.0946	0.9969	1.1078	1.164	1.3124	1.3256
1.0199	1.3589	0.98907	1.1506	1.2359	1.052	1.064	1.058	1.1089	1.1619	1.3157	1.3185
1.0346	1.3615	1.0466	1.1789	1.2073	1.0194	1.0534	1.035	1.0993	1.1292	1.3105	1.2756
1.0305	1.3624	1.0728	1.2135	1.2026	1.0464	1.0871	1.0004	1.1115	1.1569	1.2827	1.2593
1.0193	1.3354	1.0094	1.1907	1.2246	1.0284	1.0773	1.055	1.1456	1.1155	1.3109	1.2711
1.0354	1.3338	1.007	1.1928	1.2495	1.0048	1.0715	1.0025	1.1292	1.1318	1.3032	1.3083
1.052	1.3722	1.0304	1.1663	1.2125	0.9644	1.085	1.008	1.1155	1.1387	1.2844	1.3259
1.0107	1.365	1.0577	1.2005	1.1925	1.0223	1.0442	1.0299	1.107	1.1319	1.3129	1.2876
1.0388	1.37	1.0175	1.2325	1.2439	1.0135	1.1169	1.0321	1.1112	1.1309	1.3384	1.3265
1.0172	1.3656	1.05	1.188	1.2635	1.0379	1.0631	1.0303	1.1015	1.1416	1.295	1.2832
1.0302	1.3537	1.0139	1.2038	1.2361	1.0218	1.0894	1.0265	1.1295	1.1443	1.3038	1.2856
1.0335	1.3678	1.0082	1.1922	1.1999	1.0121	1.1071	1.0407	1.0921	1.1245	1.3104	1.3129
1.0544	1.3638	1.0018	1.2265	1.2205	1.0441	1.0671	1.0157	1.1087	1.1775	1.3376	1.3282
1.032	1.3378	1.0641	1.2214	1.2072	1.0369	1.118	1.0443	1.1152	1.1328	1.3073	1.3016
1.0334	1.3636	1.0241	1.205	1.2239	1.0254	1.0502	1.0241	1.1333	1.1203	1.2797	1.3191
1.0318	1.3723	1.0535	1.1991	1.2068	1.046	1.0744	1.0162	1.1077	1.1353	1.2696	1.3499
1.0268	1.3471	1.0053	1.2082	1.2484	1.0269	1.1028	1.0341	1.1146	1.1041	1.2841	1.314
1.043	1.3808	1.0355	1.2123	1.2264	1.0352	1.0751	1.0565	1.0845	1.1533	1.3236	1.2671
1.044	1.3436	1.0209	1.2091	1.2215	1.0178	1.113	1.0294	1.1183	1.1534	1.3035	1.3047
1.0215	1.3784	1.0277	1.1507	1.2094	1.0219	1.0487	1.0472	1.1202	1.1637	1.3339	1.3367
1.0213	1.3415	1.0594	1.2003	1.2414	1.0341	1.1036	0.99218	1.1163	1.1444	1.2999	1.3094
0.99504	1.3708	1.0136	1.166	1.2294	1.0388	1.0931	1.0336	1.1095	1.1225	1.3009	1.2906
1.002	1.3482	1.0317	1.206	1.2072	1.0474	1.0909	1.0261	1.115	1.1299	1.3094	1.3473
1.0341	1.361	1.0009	1.2187	1.1897	1.0606	1.0892	1.0229	1.0938	1.1444	1.3037	1.3087
1.0196	1.3488	1.0191	1.2059	1.2285	1.0198	1.0691	1.038	1.1029	1.1497	1.3166	1.3252
1.0349	1.3564	1.0554	1.1758	1.235	1.0304	1.0963	1.0158	1.0959	1.1489	1.3044	1.2827
1.0483	1.3452	1.0227	1.1862	1.2128	1.0381	1.0697	1.0509	1.1081	1.1739	1.3139	1.3048
1.0284	1.3592	1.0425	1.1987	1.2269	1.0036	1.0796	1.029	1.1119	1.1044	1.2979	1.3427
1.0152	1.3565	1.0404	1.1698	1.1713	1.0373	1.1043	1.0157	1.1121	1.1082	1.3146	1.3207
1.0423	1.3881	1.0159	1.2068	1.2107	1.0496	1.0762	1.0445	1.1088	1.1579	1.2947	1.2483
1.0328	1.3368	1.0199	1.188	1.2176	1.0248	1.0823	1.0227	1.1135	1.134	1.3268	1.3106
1.0301	1.3569	1.0376	1.1813	1.2266	1.0411	1.061	1.004	1.0953	1.1343	1.3198	1.3171
0.98062	1.3806	1.0483	1.2218	1.2317	1.0292	1.0951	1.0238	1.1412	1.1556	1.313	1.315
1.0159	1.3462	1.012	1.2186	1.2334	1.0473	1.082	1.0284	1.1137	1.1273	1.2882	1.294
1.0509	1.3743	1.0081	1.2178	1.2461	1.0162	1.0585	1.0311	1.0914	1.1578	1.3074	1.3091
1.0162	1.423	0.99762	1.161	1.217	1.0138	1.0864	1.0148	1.0993	1.1629	1.298	1.3184
1.0226	1.3789	1.0123	1.1983	1.2139	1.0252	1.0772	1.0245	1.139	1.1946	1.3062	1.2634
1.0041	1.343	1.0232	1.1736	1.2578	1.014	1.0982	1.0313	1.1083	1.1032	1.3122	1.2796
1.0421	1.376	1.0225	1.1871	1.2386	1.0166	1.0737	1.0347	1.103	1.1432	1.2947	1.313
1.0359	1.3503	1.0374	1.1829	1.2151	1.0226	1.086	1.0488	1.091	1.1338	1.3182	1.3119
1.0255	1.3528	1.0034	1.2107	1.214	1.041	1.0896	1.0465	1.1365	1.1348	1.3116	1.3062
1.042	1.3549	1.0685	1.2268	1.2617	1.0277	1.0569	1.0007	1.1114	1.143	1.3093	1.2965
1.0375	1.3568	1.0185	1.1876	1.1868	1.0271	1.0808	1.0272	1.1094	1.0785	1.2899	1.3306
1.0421	1.3704	1.0335	1.188	1.22	1.0116	1.053	1.0311	1.1059	1.1477	1.3108	1.2996
1.0138	1.3767	1.0868	1.1969	1.2321	1.0208	1.0862	1.0387	1.1369	1.1383	1.3184	1.2785
1.0505	1.3555	1.0107	1.1731	1.2265	1.0143	1.0675	1.0145	1.0763	1.1383	1.3151	1.3398
1.0656	1.3607	1.0324	1.1396	1.2204	1.0443	1.0936	1.0429	1.1313	1.1529	1.2865	1.3418
1.0533	1.3687	1.0815	1.1762	1.2201	1.0435	1.1085	1.0239	1.1035	1.1259	1.2869	1.3068
1.054	1.3327	1.0036	1.1731	1.2376	1.019	1.0805	1.0254	1.1077	1.1465	1.3172	1.261
1.0239	1.3898	1.0775	1.2015	1.2187	1.032	1.0694	1.0424	1.1353	1.1242	1.2933	1.2848
1.0428	1.3431	0.97417	1.2162	1.2143	1.0014	1.0844	1.0246	1.0867	1.1449	1.325	1.2909
0.99758	1.3459	1.081	1.2331	1.2197	1.0449	1.0709	0.99279	1.1262	1.1461	1.2924	1.3035
0.98179	1.3548	0.99726	1.1772	1.2055	1.013	1.0909	1.0572	1.1037	1.1631	1.316	1.333
1.0135	1.3681	1.0405	1.2009	1.2111	1.0534	1.0661	1.0175	1.117	1.0812	1.2849	1.2751
1.0061	1.3808	0.99996	1.2292	1.244	1.0014	1.1144	1.0337	1.1186	1.1077	1.3242	1.2945
1.0021	1.354	1.0188	1.2344	1.2097	1.0569	1.0987	1.0053	1.1353	1.1592	1.2579	1.3426
1.0005	1.3834	1.0571	1.2158	1.2374	1.0248	1.1234	1.0166	1.1012	1.1536	1.3194	1.2939
0.98591	1.3649	1.0023	1.2053	1.2239	1.0278	1.0576	1.0463	1.1032	1.1454	1.2971	1.2541
1.02	1.3462	1.0222	1.1732	1.1865	1.0131	1.0885	1.0292	1.0827	1.1489	1.2976	1.3642
1.0606	1.3661	1.0417	1.1858	1.2139	1.031	1.0832	1.0735	1.0893	1.1148	1.3006	1.3061
1.0442	1.3796	1.0145	1.1753	1.2262	1.0119	1.1092	1.0232	1.1124	1.1652	1.3096	1.3044
1.0176	1.3473	1.057	1.1717	1.2222	1.0264	1.0934	1.0458	1.1362	1.127	1.3286	1.3003
1.0438	1.3715	1.0127	1.1714	1.22	1.0566	1.0839	0.99311	1.1192	1.1594	1.3092	1.2977
1.0181	1.3616	1.0245	1.2083	1.217	0.98295	1.0899	1.028	1.1035	1.1222	1.3358	1.3029
1.0355	1.3658	0.9948	1.1899	1.2443	1.0608	1.0437	1.0555	1.0854	1.1223	1.2864	1.3071
1.0108	1.3872	1.0609	1.183	1.2288	1.023	1.0958	1.0048	1.1303	1.1565	1.2991	1.2596
1.0204	1.3425	1.0151	1.181	1.2489	1.0622	1.0992	1.0349	1.095	1.1231	1.3054	1.2633
1.0694	1.3556	1.0299	1.2061	1.234	1.0226	1.0648	1.0205	1.0921	1.1418	1.3281	1.3366
1.0631	1.3408	1.0258	1.2115	1.227	1.0417	1.0961	1.0744	1.1275	1.1346	1.2883	1.2988
1.0153	1.3855	1.012	1.2123	1.2365	1.0361	1.0964	1.0062	1.1376	1.1324	1.3096	1.301
1.0414	1.3645	1.0517	1.2031	1.2112	1.0175	1.0925	1.0409	1.1393	1.1459	1.3231	1.3301
1.0236	1.3514	1.0376	1.1713	1.2145	1.0254	1.0876	1.0052	1.081	1.1064	1.3391	1.2886
1.0316	1.3626	1.0667	1.1931	1.2067	1.0227	1.0366	1.0247	1.1111	1.152	1.2928	1.3171
1.0159	1.363	0.97656	1.2276	1.2108	1.0167	1.098	1.0407	1.1217	1.1384	1.3075	1.2907
1.024	1.3627	1.0608	1.1961	1.2178	1.0299	1.0751	1.004	1.1253	1.1309	1.3422	1.2589
1.0098	1.3517	1.0407	1.1944	1.215	1.0396	1.0709	1.0275	1.1189	1.1396	1.2564	1.2893
0.99383	1.3667	0.99916	1.2001	1.2155	1.0165	1.0884	1.0591	1.1077	1.148	1.3209	1.364
1.0259	1.3425	1.0566	1.1612	1.2246	1.0515	1.072	1.0264	1.1347	1.1038	1.2783	1.367
1.0483	1.393	0.99729	1.2211	1.2249	1.0397	1.0723	1.0022	1.1061	1.1738	1.3011	1.2954
1.0296	1.3522	1.0476	1.2362	1.2253	1.0467	1.0947	1.0198	1.0846	1.1164	1.2926	1.2827
1.0169	1.3372	1.0212	1.2225	1.2187	0.99769	1.051	1.0142	1.0871	1.1248	1.3132	1.3096
1.0403	1.3847	1.0406	1.2016	1.2544	1.0475	1.0791	1.0498	1.1342	1.1702	1.2972	1.2948
1.0506	1.36	1.0255	1.2053	1.1906	1.0258	1.1067	1.0149	1.1007	1.1191	1.3092	1.2774
1.0169	1.333	1.021	1.2022	1.2276	1.0132	1.0991	1.0537	1.11	1.1365	1.3111	1.3336
1.0325	1.3466	1.0131	1.1163	1.2368	1.0221	1.1167	0.99778	1.0795	1.1761	1.2929	1.3693
1.0366	1.3832	1.0319	1.1371	1.2377	1.0093	1.1089	1.0382	1.1591	1.1396	1.2904	1.344
1.0149	1.3406	1.0608	1.1363	1.2148	1.0367	1.0979	1.0299	1.1015	1.1247	1.3209	1.3021
1.0597	1.3728	1.0004	1.1624	1.2441	1.0239	1.0746	1.0103	1.0994	1.1458	1.2718	1.3095
1.0408	1.3403	1.0355	1.1946	1.2064	1.0369	1.0875	1.0258	1.1173	1.1189	1.2973	1.3018
1.0402	1.3266	1.0374	1.2024	1.2281	1.0247	1.0542	1.0465	1.1072	1.1173	1.305	1.3083
1.0381	1.3955	1.0011	1.2065	1.2055	1.0384	1.0825	1.0388	1.106	1.1333	1.3006	1.2976
1.013	1.3732	1.0591	1.2242	1.2061	1.0259	1.0877	1.0369	1.1181	1.1696	1.307	1.2581
1.0389	1.3461	1.0283	1.2087	1.2049	1.0482	1.0688	0.99851	1.094	1.1259	1.3228	1.2676
1.0252	1.3768	1.0194	1.208	1.2244	1.0199	1.0797	1.0539	1.125	1.1422	1.2989	1.3658
1.0155	1.3514	1.0247	1.1995	1.2215	1.0246	1.0631	1.0137	1.1099	1.1699	1.2991	1.314
1.0108	1.385	1.0528	1.2536	1.2096	1.0318	1.0968	1.0367	1.1084	1.124	1.2868	1.3261
0.97879	1.3438	1.0135	1.1939	1.2467	1.0535	1.07	1.0403	1.1332	1.1082	1.3166	1.2978
1.0314	1.3465	1.0279	1.1911	1.2337	0.99251	1.0915	0.99315	1.0875	1.1617	1.2906	1.3217
1.044	1.3321	1.0311	1.1549	1.2334	1.0186	1.0917	1.0405	1.1388	1.1639	1.3201	1.2755
1.0524	1.3596	1.0334	1.1674	1.2289	1.0008	1.0762	1.0261	1.0967	1.1522	1.3175	1.2939
1.0694	1.3719	1.0152	1.1406	1.2133	1.0055	1.0775	1.0311	1.1111	1.1659	1.2939	1.3245
1.012	1.3449	1.06	1.1936	1.2232	1.0433	1.1019	1.0031	1.1069	1.1377	1.3081	1.3381
1.0391	1.3885	1.0083	1.1943	1.2086	1.0338	1.1048	1.0345	1.1213	1.1214	1.3332	1.2964
1.0661	1.3634	1.0619	1.195	1.2369	1.0004	1.0863	1.0425	1.0717	1.1296	1.2917	1.2891
1.0643	1.3679	1.012	1.195	1.1951	1.0276	1.058	1.022	1.1644	1.185	1.2907	1.3097
1.0223	1.3789	1.0069	1.1611	1.2313	1.0228	1.0863	0.99721	1.0909	1.1001	1.3247	1.2677
1.0083	1.3506	1.0423	1.2253	1.2259	1.0313	1.0901	1.0697	1.1057	1.1309	1.3316	1.292
0.97417	1.3662	1.0028	1.1927	1.2189	1.0165	1.1019	1.0424	1.0896	1.1477	1.3223	1.3087
0.96631	1.3545	1.0298	1.1911	1.2246	1.0352	1.0965	1.0089	1.1105	1.1491	1.2908	1.3396
1.0349	1.375	1.0102	1.2314	1.2109	1.0073	1.0708	1.052	1.1186	1.155	1.3255	1.3077
1.0267	1.3505	1.0448	1.2047	1.2343	1.0392	1.0864	0.9987	1.1163	1.1293	1.3016	1.3324
1.0342	1.3837	1.0342	1.2252	1.1887	1.0064	1.0795	1.0443	1.0836	1.1613	1.3045	1.268
1.0295	1.3815	1.0058	1.1832	1.2071	1.0304	1.0692	1.0131	1.1417	1.1231	1.3195	1.2965
1.0418	1.3809	1.0362	1.2133	1.2371	1.0526	1.0983	1.0348	1.0798	1.1342	1.3052	1.2615
1.0154	1.3383	1.0019	1.1878	1.2298	1.0091	1.0869	1.0411	1.0775	1.1767	1.2784	1.2988
1.0206	1.3872	1.0125	1.208	1.2402	1.0522	1.0719	1.0047	1.156	1.1442	1.304	1.3075
1.0353	1.3394	1.0202	1.2133	1.2423	1.0268	1.071	1.0449	1.0839	1.152	1.3097	1.3172
0.99834	1.3423	1.0104	1.2056	1.2357	1.0447	1.0565	1.0075	1.1245	1.174	1.3166	1.2836
1.0045	1.3812	1.024	1.1863	1.2302	1.0004	1.1188	1.0555	1.1014	1.157	1.3088	1.3157
1.0174	1.3544	1.0491	1.2056	1.2388	1.0354	1.0745	1.0299	1.1049	1.1085	1.3006	1.311
1.0348	1.3663	1.0631	1.1845	1.1918	1.0283	1.1068	1.0094	1.1073	1.1033	1.3067	1.3321
0.99521	1.3607	1.032	1.1572	1.1725	1.0282	1.0783	1.025	1.129	1.1054	1.3146	1.289
1.024	1.3528	0.98993	1.1894	1.2314	1.0558	1.0956	1.0347	1.0994	1.1366	1.3214	1.3186
1.0327	1.373	1.0447	1.1993	1.2044	0.99699	1.0598	1.0384	1.1459	1.1579	1.2758	1.3223
1.0251	1.3542	0.98593	1.2187	1.2243	1.0509	1.0892	1.0197	1.1007	1.1527	1.3314	1.3126
1.0544	1.3538	1.0264	1.1957	1.2346	1.0173	1.0872	1.0171	1.1265	1.1564	1.3101	1.3186
1.05	1.3576	1.0452	1.2263	1.255	1.0425	1.0568	1.0405	1.1239	1.1406	1.3072	1.3286
0.99965	1.3768	1.0353	1.1794	1.2558	1.0195	1.0932	1.0189	1.0908	1.1251	1.2893	1.3364
1.0354	1.3648	1.0299	1.1758	1.173	1.0221	1.0729	1.0413	1.1093	1.1267	1.3069	1.3128
1.0264	1.351	1.0403	1.2021	1.2367	1.0242	1.0885	1.0336	1.1115	1.1375	1.3184	1.3311
1.0205	1.3669	1.0334	1.2184	1.224	1.0244	1.1043	1.0362	1.1075	1.1261	1.3038	1.294
1.0499	1.3144	1.0062	1.1649	1.2126	1.043	1.0583	1.0351	1.0947	1.1923	1.3283	1.2797
1.0262	1.3996	1.0652	1.2159	1.217	1.023	1.0666	1.0229	1.1354	1.1119	1.3208	1.31
1.0293	1.3777	1.0029	1.2292	1.232	1.0396	1.0937	1.0122	1.1035	1.1589	1.2974	1.3066
1.0342	1.3523	1.0687	1.2153	1.2529	1.0584	1.102	1.0266	1.1096	1.1045	1.3163	1.3241
1.0159	1.3565	0.9933	1.1845	1.1904	1.0392	1.0791	1.0183	1.11	1.1072	1.3038	1.2878
1.0268	1.3481	1.0084	1.1689	1.2476	1.025	1.0993	1.0061	1.0858	1.1218	1.3115	1.3176
1.0061	1.3829	1.0357	1.1735	1.2153	1.0074	1.0995	1.0215	1.1269	1.1517	1.336	1.2779
1.0222	1.3507	1.0435	1.1615	1.2368	1.0483	1.0654	1.0354	1.1362	1.1216	1.2798	1.3031
1.022	1.3683	1.0128	1.2005	1.2081	1.0368	1.0793	1.025	1.112	1.1473	1.3081	1.3013
1.0172	1.3493	1.0549	1.1751	1.2314	1.0333	1.0909	1.0162	1.0854	1.1307	1.2674	1.2771
1.0423	1.3517	1.0169	1.2135	1.2112	1.0085	1.0661	1.0414	1.1366	1.1484	1.2897	1.2747
1.0359	1.3811	1.0468	1.2243	1.199	1.0119	1.0923	1.0612	1.1006	1.123	1.3229	1.3247
1.0391	1.3865	1.0549	1.1874	1.2536	1.0198	1.0384	1.0093	1.1143	1.1368	1.2987	1.3138
1.0407	1.352	1.0392	1.1738	1.2263	1.0304	1.0847	1.0369	1.1073	1.17	1.33	1.3376
1.0093	1.3721	1.007	1.156	1.2038	1.0458	1.1024	1.0182	1.137	1.1028	1.295	1.3207
1.0274	1.3656	1.075	1.1545	1.2128	1.0201	1.0882	1.0229	1.0758	1.1537	1.3111	1.2782
1.0342	1.3544	1.0219	1.1885	1.2111	1.0134	1.0706	1.0314	1.105	1.1514	1.3306	1.3123
1.0156	1.3536	1.0012	1.2016	1.2154	1.0283	1.1058	1.0366	1.1081	1.1094	1.3142	1.2876
1.0356	1.3593	1.0243	1.2581	1.2254	1.038	1.0859	1.0385	1.1116	1.1713	1.3261	1.2928
1.0636	1.3485	1.0147	1.1631	1.213	1.0334	1.1	1.0474	1.1271	1.127	1.2598	1.2715
1.0407	1.3954	1.0354	1.1708	1.198	1.0106	1.0806	0.99818	1.0937	1.1297	1.2898	1.3079
0.9966	1.3436	1.0081	1.181	1.2142	1.0402	1.0827	1.0556	1.1025	1.1423	1.3013	1.3022
1.0038	1.3462	1.0388	1.1939	1.2325	1.0229	1.0559	1.0175	1.0984	1.1609	1.3165	1.2935
1.0466	1.3748	0.99962	1.2087	1.2318	1.0149	1.0891	1.0496	1.1234	1.1128	1.3111	1.3337
1.0297	1.3555	1.0417	1.2179	1.2464	1.0434	1.0546	1.0221	1.1173	1.1786	1.3122	1.3092
1.0052	1.3854	1.035	1.1906	1.2301	1.032	1.0817	1.0234	1.1025	1.1263	1.3056	1.3194
1.033	1.3407	1.0389	1.2048	1.21	1.0148	1.1006	1.0192	1.1111	1.1394	1.3131	1.2923
1.0107	1.3864	0.99909	1.1764	1.2548	1.0315	1.0794	1.0494	1.1015	1.1633	1.3205	1.2872
1.0268	1.3491	1.032	1.1837	1.1946	1.0272	1.0821	1.0269	1.1497	1.1543	1.3156	1.3082
1.0462	1.387	0.97384	1.2505	1.2529	1.0382	1.111	1.0021	1.1029	1.1129	1.2805	1.2973
1.0186	1.3429	1.0675	1.2607	1.2057	1.0269	1.0781	1.0572	1.0957	1.1235	1.304	1.3389
1.0558	1.3662	1.0473	1.1603	1.2082	1.0202	1.1115	0.98895	1.0867	1.1366	1.3031	1.3102
