# Supplementary material for: How to Sync to the Beat of a Persistent Fractal Metronome without Falling Off the Treadmill?
Source: PLoS One. 2015 Jul 31;10(7):e0134148. doi: 10.1371/journal.pone.0134148 (PMC4521716; doi:10.1371/journal.pone.0134148)
Supplement: S1 Dataset — (ZIP) [file pone.0134148.s001.zip › Roerdinketal_PLoSONE_SupplementaryMaterial/ST_02]

1.2667	1.06	1.1767	1.12	1.0167	1.2467	1.16	1.21	1.1833	1.0033	1.1833	1.0367
1.2567	1.08	1.1933	1.1233	1.03	1.2367	1.1933	1.2033	1.1567	1.02	1.2	1.06
1.3	1.0933	1.19	1.1433	1.0267	1.2433	1.1667	1.1967	1.19	1.02	1.1967	1.0433
1.2867	1.1067	1.2167	1.17	1.0033	1.2467	1.18	1.2167	1.16	1.0167	1.2	1.0667
1.2733	1.09	1.2067	1.1367	1.0167	1.2367	1.19	1.2167	1.2367	1.0133	1.2033	1.0467
1.2467	1.09	1.2067	1.1167	1.01	1.2467	1.17	1.1733	1.1867	1.0267	1.1967	1.05
1.2767	1.0933	1.2	1.1233	1.0467	1.2433	1.1733	1.1967	1.1633	1.0167	1.2	1.0533
1.2567	1.0933	1.2167	1.1267	1.02	1.2533	1.1867	1.21	1.1533	1.0233	1.2	1.0533
1.26	1.0933	1.1967	1.1233	1.0233	1.2467	1.17	1.21	1.1533	1.0333	1.19	1.0567
1.28	1.08	1.2167	1.1533	1.0267	1.2233	1.14	1.19	1.1467	1.0033	1.2067	1.0433
1.26	1.0867	1.2167	1.13	1	1.2367	1.16	1.21	1.1833	1.0133	1.2167	1.0567
1.2933	1.0967	1.2133	1.1467	1.01	1.23	1.1633	1.1733	1.1733	1.0267	1.21	1.0467
1.2867	1.0967	1.2267	1.13	1.02	1.2367	1.18	1.1933	1.1833	0.99333	1.1933	1.0367
1.29	1.1067	1.22	1.12	1.02	1.2267	1.1833	1.18	1.1733	1.0333	1.1933	1.0467
1.3333	1.08	1.2367	1.1133	1.0133	1.23	1.1767	1.2533	1.1767	1.0333	1.1933	1.0533
1.2667	1.0933	1.2333	1.1433	1.0333	1.21	1.1667	1.1867	1.16	1.0367	1.2033	1.0467
1.2933	1.0733	1.21	1.1133	1.0467	1.2033	1.1767	1.19	1.18	1.0267	1.1867	1.06
1.2433	1.1	1.1767	1.13	1.0367	1.2533	1.19	1.2333	1.1933	1.0233	1.2033	1.0633
1.2433	1.0933	1.21	1.1467	1.0367	1.26	1.17	1.1933	1.18	1.0367	1.21	1.0567
1.26	1.1	1.2167	1.15	1	1.2833	1.1867	1.1733	1.1667	1.0133	1.2133	1.0467
1.2767	1.0933	1.2167	1.15	0.98	1.28	1.1833	1.1633	1.1967	1.0133	1.2	1.0567
1.26	1.09	1.2067	1.1267	0.99667	1.24	1.1767	1.18	1.1767	1.0067	1.2067	1.0333
1.2667	1.0967	1.1867	1.1333	1.0133	1.23	1.1567	1.19	1.14	1.0167	1.1933	1.0433
1.2467	1.0767	1.2133	1.1233	1.02	1.2367	1.18	1.21	1.1867	1.0167	1.19	1.06
1.2533	1.0733	1.19	1.13	1.0267	1.24	1.17	1.2367	1.1867	1.0067	1.21	1.0467
1.2767	1.09	1.2133	1.15	1.02	1.22	1.1867	1.22	1.16	1.0233	1.1867	1.07
1.2567	1.09	1.1933	1.1333	1.03	1.2267	1.1733	1.2267	1.1733	1.03	1.2033	1.0433
1.2567	1.0733	1.2133	1.1167	1.0367	1.22	1.1833	1.19	1.1533	1.0067	1.2267	1.0567
1.26	1.0867	1.2367	1.1067	1.0233	1.2333	1.1733	1.18	1.1833	1.04	1.19	1.0533
1.26	1.09	1.2133	1.1067	1.0167	1.2433	1.1767	1.23	1.1867	1.0467	1.1933	1.0567
1.27	1.0933	1.2033	1.1367	1.04	1.2367	1.1467	1.2	1.1467	1.0333	1.1833	1.06
1.2433	1.0967	1.23	1.1267	1.0367	1.26	1.1367	1.1967	1.1667	1.0233	1.2167	1.07
1.26	1.1133	1.1767	1.13	1.03	1.27	1.1733	1.1767	1.1633	1.0133	1.1967	1.0833
1.2533	1.1133	1.1967	1.1233	1.0167	1.2433	1.17	1.1933	1.17	1.0167	1.1967	1.02
1.3267	1.0967	1.19	1.14	1.0333	1.25	1.1967	1.19	1.1633	1.02	1.1933	1.0433
1.3467	1.1	1.2033	1.1667	1.01	1.2333	1.17	1.2033	1.19	1.0267	1.2	1.0433
1.3133	1.0833	1.2033	1.1167	0.99667	1.24	1.19	1.1967	1.2133	1.0067	1.1867	1.0433
1.2567	1.0867	1.2133	1.1233	1.02	1.2567	1.1867	1.1933	1.2	1.03	1.2	1.0367
1.2367	1.0833	1.2233	1.1533	1.01	1.22	1.1667	1.2133	1.2	1.01	1.2067	1.0333
1.21	1.0933	1.2167	1.1333	1.0133	1.2467	1.1733	1.2067	1.1733	1.0267	1.2067	1.0433
1.24	1.0867	1.24	1.1167	1.0167	1.2567	1.1733	1.1933	1.16	1.0067	1.2167	1.0433
1.2567	1.09	1.2267	1.1233	1.05	1.2167	1.2033	1.2033	1.19	1.03	1.2067	1.0367
1.2633	1.09	1.2033	1.14	1.02	1.2233	1.1733	1.1967	1.19	1.01	1.1867	1.03
1.26	1.0767	1.2333	1.15	1.0133	1.2367	1.1667	1.21	1.1467	1.0267	1.2067	1.0533
1.26	1.0667	1.2133	1.1233	1.0167	1.2433	1.18	1.1867	1.1733	1.0067	1.1933	1.05
1.2667	1.0933	1.2	1.15	1.01	1.2667	1.19	1.2067	1.1633	1.0133	1.2067	1.0333
1.2733	1.0867	1.21	1.12	1.03	1.22	1.18	1.17	1.1567	1.02	1.1967	1.0567
1.34	1.0933	1.2	1.13	1.01	1.2533	1.1667	1.19	1.1967	1.0267	1.2	1.0567
1.3267	1.0767	1.2267	1.13	1.0133	1.24	1.1633	1.24	1.1733	1.0033	1.2033	1.05
1.3067	1.0967	1.2367	1.1567	1.0067	1.2667	1.17	1.1933	1.1767	1.03	1.22	1.04
1.29	1.0967	1.1967	1.14	1.02	1.23	1.17	1.1867	1.1867	1.0233	1.1967	1.04
1.2833	1.0833	1.1767	1.1033	1.0267	1.2233	1.17	1.1667	1.1633	1.0333	1.1933	1.0533
1.2267	1.0867	1.21	1.1333	1.03	1.27	1.1733	1.2267	1.1933	1.03	1.1967	1.0567
1.2433	1.09	1.2033	1.1267	1.0167	1.25	1.1833	1.18	1.1867	1.0267	1.1933	1.04
1.24	1.0933	1.2267	1.14	1.03	1.2267	1.1767	1.19	1.1833	1.0133	1.23	1.0533
1.26	1.1	1.1967	1.1233	1.0167	1.2267	1.18	1.2133	1.14	1.0233	1.2033	1.0567
1.27	1.0867	1.21	1.1167	1.0167	1.25	1.1767	1.2067	1.1767	1.0133	1.18	1.07
1.2533	1.0933	1.2133	1.1133	1.03	1.2433	1.19	1.2333	1.17	1.01	1.2	1.0367
1.28	1.1	1.2033	1.1333	1.0333	1.2267	1.1867	1.2067	1.19	1.0133	1.2133	1.0633
1.2467	1.0833	1.2067	1.15	1.0167	1.24	1.16	1.2367	1.19	1.0233	1.19	1.0733
1.24	1.09	1.22	1.14	1.02	1.2433	1.1667	1.16	1.1533	1.01	1.1867	1.0667
1.2433	1.11	1.18	1.1167	1.0133	1.2433	1.1767	1.1933	1.1933	1.0233	1.2	1.0533
1.27	1.0833	1.2333	1.1267	1.02	1.25	1.1567	1.1767	1.1833	1.01	1.2033	1.0467
1.26	1.0967	1.2433	1.12	1.0133	1.25	1.18	1.2033	1.1667	1.03	1.22	1.0533
1.2733	1.0767	1.2	1.1167	1.01	1.2533	1.1767	1.1733	1.1867	1.0233	1.2	1.06
1.2867	1.08	1.1867	1.12	1.0267	1.2133	1.16	1.2333	1.16	1.0033	1.21	1.0567
1.28	1.0833	1.2067	1.1467	1.0233	1.2233	1.1933	1.1933	1.1767	1.03	1.23	1.06
1.28	1.08	1.1933	1.1467	1.01	1.23	1.18	1.2067	1.1667	1.0067	1.1833	1.0267
1.2867	1.0833	1.1933	1.1367	1.02	1.2467	1.2	1.23	1.1967	1.01	1.2067	1.0433
1.2767	1.1	1.22	1.1467	1.0133	1.24	1.1733	1.19	1.1833	1.0067	1.2	1.0467
1.2667	1.0767	1.1967	1.1333	1.0167	1.2533	1.1667	1.2	1.1367	1.04	1.1967	1.05
1.2867	1.0833	1.2067	1.11	1.0133	1.2367	1.19	1.2167	1.1867	1.0267	1.1967	1.0433
1.2667	1.08	1.2267	1.1333	1.0333	1.24	1.17	1.1833	1.1467	1.0233	1.19	1.0567
1.28	1.0867	1.2333	1.1133	1.0167	1.2667	1.19	1.1933	1.1967	1.04	1.2033	1.04
1.28	1.0867	1.21	1.1	1.0233	1.2133	1.1633	1.2267	1.1833	1.02	1.2	1.03
1.29	1.1	1.2133	1.0833	1.02	1.2467	1.17	1.1767	1.1733	1.0333	1.1933	1.0433
1.27	1.1167	1.1967	1.0933	1.0333	1.22	1.1767	1.1933	1.18	1.0267	1.1967	1.0433
1.28	1.09	1.2	1.1333	1.02	1.1933	1.1633	1.2267	1.1467	1.02	1.1733	1.0467
1.2533	1.09	1.19	1.1967	1.02	1.26	1.1633	1.18	1.1667	1.0133	1.2167	1.0467
1.2833	1.09	1.21	1.1467	1.0433	1.2267	1.1567	1.18	1.2067	1.0167	1.2067	1.0467
1.2733	1.09	1.1967	1.1333	1.0167	1.23	1.1733	1.2	1.1467	1.02	1.2033	1.0533
1.25	1.09	1.2167	1.12	1.03	1.2367	1.19	1.2233	1.19	1.02	1.1833	1.0533
1.2633	1.09	1.2333	1.1233	1.0333	1.25	1.19	1.19	1.1767	1.0167	1.1867	1.0467
1.2767	1.09	1.22	1.1333	1.04	1.25	1.1867	1.2033	1.2067	1.0233	1.2133	1.05
1.2633	1.0767	1.21	1.11	0.99667	1.2333	1.1733	1.21	1.2033	1.0067	1.21	1.0467
1.2433	1.0867	1.2033	1.1067	1.03	1.22	1.1833	1.1933	1.2033	1.0433	1.22	1.0533
1.2767	1.0867	1.2233	1.1333	1.0067	1.2533	1.1833	1.19	1.1333	1.04	1.2	1.0467
1.2667	1.0933	1.2133	1.1233	1.0367	1.2433	1.1767	1.1733	1.1633	1.01	1.1933	1.06
1.26	1.0967	1.2033	1.1533	1.01	1.2667	1.1667	1.2133	1.1433	0.99667	1.1967	1.06
1.2433	1.09	1.1633	1.13	1	1.25	1.1733	1.1933	1.15	1.0033	1.1867	1.0633
1.2633	1.0867	1.2333	1.1167	1.01	1.2433	1.1667	1.2233	1.1567	1.0467	1.1967	1.06
1.2867	1.0967	1.1967	1.13	1.0133	1.2467	1.1733	1.24	1.2167	1.0267	1.22	1.0433
1.34	1.0867	1.19	1.1567	1.0067	1.2567	1.18	1.1833	1.2233	1.0133	1.2033	1.0533
1.3467	1.09	1.2	1.1567	1.04	1.2433	1.17	1.1967	1.1967	1.0267	1.1933	1.0433
1.2833	1.0767	1.24	1.1467	1.02	1.24	1.17	1.1933	1.1733	1.02	1.2067	1.05
1.23	1.1	1.26	1.1267	1.03	1.2667	1.18	1.1867	1.1667	1.0133	1.1867	1.04
1.2533	1.0967	1.2467	1.13	1.03	1.2067	1.1667	1.1967	1.1267	1.03	1.18	1.05
1.2767	1.1	1.2	1.14	1.0167	1.2367	1.16	1.2233	1.15	1.0267	1.19	1.0567
1.28	1.1	1.16	1.1333	1.0367	1.2467	1.1733	1.1967	1.1633	1	1.2	1.0333
1.27	1.1033	1.2133	1.1533	1.0067	1.2267	1.18	1.1933	1.2167	1.0233	1.24	1.04
1.27	1.1	1.2167	1.1133	1.0067	1.2233	1.18	1.1867	1.2033	1.02	1.2133	1.04
1.27	1.08	1.2167	1.1133	1.01	1.24	1.16	1.2067	1.19	1.0133	1.1933	1.05
1.2867	1.08	1.2067	1.1167	1.0233	1.2433	1.1867	1.22	1.1767	1.0133	1.1967	1.0467
1.2433	1.0867	1.2067	1.12	1.0333	1.22	1.19	1.2067	1.1567	1.02	1.2067	1.0433
1.2567	1.0933	1.2167	1.1367	1.0367	1.24	1.1833	1.1567	1.1533	1.0167	1.1933	1.0567
1.2767	1.08	1.22	1.1233	1.0267	1.2533	1.18	1.2067	1.1733	1.0167	1.1867	1.05
1.26	1.09	1.2233	1.1433	1.02	1.22	1.18	1.1633	1.1633	1.01	1.19	1.06
1.24	1.09	1.1767	1.1367	1.0033	1.25	1.18	1.2267	1.1867	1.0267	1.2033	1.06
1.26	1.08	1.2433	1.1233	1.0033	1.2533	1.18	1.19	1.1667	1.0133	1.1967	1.0433
1.2733	1.0967	1.19	1.13	1.0067	1.2433	1.17	1.2133	1.2033	1.03	1.18	1.0633
1.2833	1.0967	1.2133	1.1267	1.03	1.2367	1.1767	1.2	1.15	1.03	1.2067	1.06
1.2667	1.0833	1.2033	1.1167	1.02	1.2333	1.1633	1.24	1.2	1.0333	1.1967	1.0667
1.2567	1.0933	1.2233	1.1433	1.02	1.26	1.1767	1.2133	1.1567	1.0167	1.22	1.0367
1.28	1.0967	1.2	1.1133	1.0233	1.23	1.1733	1.1767	1.1733	1.0067	1.2033	1.04
1.26	1.1	1.2267	1.13	1.0267	1.2333	1.1767	1.2067	1.1633	1.02	1.2	1.0467
1.29	1.09	1.2267	1.1367	1.01	1.23	1.17	1.1633	1.1767	1.0067	1.2	1.05
1.27	1.0933	1.1933	1.1267	1.02	1.2333	1.16	1.22	1.1933	1.03	1.2	1.04
1.2633	1.0867	1.22	1.1133	1.02	1.2367	1.1733	1.1833	1.1567	1.0167	1.2033	1.05
1.2667	1.0933	1.24	1.1433	1.0233	1.23	1.1733	1.1933	1.1733	1.0233	1.1933	1.04
1.26	1.0967	1.1633	1.16	1.0267	1.2433	1.17	1.19	1.1867	1.0133	1.2033	1.0567
1.2867	1.08	1.1567	1.16	1.0167	1.2633	1.1633	1.1933	1.1733	1.0233	1.19	1.0633
1.28	1.0833	1.24	1.1267	1.0333	1.2933	1.17	1.2167	1.1533	1.0133	1.2	1.05
1.2667	1.0967	1.2	1.12	1.0233	1.2433	1.17	1.24	1.1867	1.0267	1.1867	1.0433
1.26	1.0933	1.21	1.1	0.99333	1.22	1.1767	1.19	1.1833	1.03	1.1933	1.05
1.2667	1.08	1.2133	1.1233	1.0267	1.24	1.1533	1.2067	1.1567	1.0067	1.2233	1.06
1.26	1.08	1.2233	1.1233	1.0067	1.2233	1.1967	1.2333	1.17	1.0333	1.2067	1.0467
1.2333	1.1	1.2333	1.1333	1.0067	1.2367	1.19	1.1733	1.1633	1.02	1.23	1.05
1.26	1.0867	1.2333	1.1233	1.02	1.22	1.21	1.1733	1.1767	1.0233	1.1967	1.06
1.28	1.0867	1.2167	1.1267	1.02	1.2433	1.1867	1.2133	1.1833	1	1.2	1.05
1.2867	1.1033	1.18	1.1333	1.02	1.28	1.1733	1.1767	1.2067	1.0133	1.2	1.05
1.2867	1.0867	1.1667	1.1267	1.0133	1.26	1.17	1.24	1.2	1.0267	1.1733	1.0567
1.2633	1.0933	1.2267	1.1433	1.0233	1.21	1.1667	1.1867	1.1667	1.0333	1.22	1.05
1.2833	1.08	1.21	1.12	1.02	1.2167	1.1633	1.2033	1.16	1.02	1.2133	1.0533
1.31	1.0933	1.2133	1.1367	1.03	1.2267	1.1767	1.19	1.1733	1.0233	1.1933	1.0667
1.28	1.0733	1.21	1.1567	1.0233	1.22	1.1433	1.1733	1.1367	1.04	1.2067	1.0533
1.28	1.0933	1.2	1.1467	1.0167	1.2367	1.2	1.1933	1.1633	1.03	1.1867	1.03
1.2633	1.09	1.2333	1.12	1.0133	1.2233	1.1967	1.21	1.1933	1.03	1.2	1.05
1.29	1.0933	1.2333	1.13	1.0067	1.2867	1.1833	1.2567	1.2	1.02	1.2133	1.04
1.2567	1.1033	1.2133	1.13	1.0067	1.2967	1.18	1.1933	1.1533	1.0167	1.1933	1.04
1.2433	1.0967	1.2033	1.13	1.02	1.2367	1.1867	1.1967	1.1867	1.02	1.1867	1.03
1.2267	1.0833	1.22	1.1467	1.0267	1.2533	1.1767	1.1767	1.1667	1.0133	1.1933	1.0533
1.28	1.07	1.2067	1.1467	1.03	1.2467	1.1767	1.21	1.19	1.02	1.1933	1.0533
1.23	1.0967	1.1967	1.1333	1.03	1.2267	1.1667	1.2333	1.1733	1.03	1.2133	1.04
1.26	1.1033	1.21	1.15	1.02	1.24	1.1733	1.1567	1.1867	1.0167	1.2	1.0467
1.2833	1.0867	1.2333	1.16	1.01	1.2233	1.1667	1.1833	1.18	1.0067	1.21	1.0533
1.2867	1.08	1.2	1.14	1.0233	1.2267	1.1433	1.22	1.19	1.03	1.2067	1.0467
1.2667	1.0967	1.2133	1.1433	1.0267	1.23	1.1767	1.21	1.15	1.01	1.1933	1.0467
1.2667	1.07	1.2133	1.11	1.0333	1.2267	1.16	1.23	1.1567	1.02	1.2067	1.0567
1.31	1.0833	1.2167	1.0867	1.0133	1.2367	1.2067	1.17	1.1733	1.02	1.2	1.0433
1.3467	1.11	1.2133	1.0933	1.01	1.2433	1.1767	1.2	1.17	1.0167	1.1933	1.0567
1.3	1.0867	1.2267	1.08	1.0233	1.2833	1.1767	1.21	1.19	1.0133	1.2033	1.0467
1.2933	1.0967	1.2033	1.11	1.03	1.2933	1.18	1.1933	1.1867	1.0233	1.21	1.0633
1.2767	1.1067	1.2167	1.16	1.02	1.2733	1.1733	1.1733	1.1767	1.0133	1.2	1.0567
1.2867	1.0867	1.21	1.1833	1.0233	1.2067	1.18	1.2133	1.1567	1.0333	1.2	1.0533
1.2433	1.1	1.1833	1.1367	0.99667	1.2133	1.18	1.2033	1.1933	1.0067	1.18	1.0833
1.21	1.08	1.2	1.1333	1.01	1.1967	1.1867	1.2033	1.1733	1.04	1.2	1.0567
1.2233	1.0867	1.1867	1.1	1.04	1.2267	1.1833	1.2133	1.18	1.0067	1.1967	1.0633
1.2167	1.1133	1.22	1.12	1.03	1.2867	1.18	1.1967	1.1767	1.0033	1.19	1.0467
1.25	1.09	1.2067	1.1367	1.0167	1.2733	1.17	1.19	1.1633	1.0433	1.2167	1.0567
1.28	1.1	1.1967	1.15	1.0267	1.23	1.1633	1.18	1.1533	1.0233	1.1833	1.0533
1.2633	1.0833	1.2267	1.12	1.0167	1.22	1.1733	1.23	1.1733	1.0233	1.2033	1.0433
1.2367	1.0867	1.2133	1.1233	1.0167	1.2033	1.17	1.1833	1.1733	1.0167	1.2033	1.0567
1.2633	1.09	1.2067	1.1333	1.0167	1.2233	1.1667	1.18	1.1767	1.04	1.1967	1.05
1.2867	1.0933	1.2033	1.1267	1.0133	1.2333	1.1567	1.23	1.1967	1.01	1.1933	1.0733
1.27	1.0733	1.21	1.1233	1.0233	1.2267	1.1667	1.2267	1.16	1.0133	1.2	1.05
1.26	1.08	1.21	1.11	1.0267	1.2467	1.1933	1.2067	1.2	1.02	1.2267	1.06
1.2767	1.0767	1.1933	1.1233	1.02	1.2733	1.1667	1.2133	1.1767	1.0367	1.2133	1.05
1.2667	1.0733	1.2367	1.1167	1.0333	1.2667	1.1567	1.1467	1.1767	1.0067	1.19	1.0467
1.2667	1.0867	1.2	1.1167	1.02	1.2633	1.1967	1.18	1.19	1.0133	1.19	1.0333
1.2533	1.0967	1.2333	1.1267	1.01	1.25	1.1533	1.2	1.1433	1.0067	1.2067	1.0667
1.2567	1.1067	1.2233	1.1233	1.02	1.21	1.18	1.23	1.1633	1.0267	1.2067	1.0267
1.2667	1.08	1.2167	1.1333	1.02	1.17	1.1767	1.22	1.21	0.99	1.2167	1.04
1.2567	1.1067	1.2133	1.1267	1.0267	1.27	1.1667	1.1867	1.19	1.01	1.1867	1.0233
1.2633	1.09	1.19	1.2167	1.0233	1.24	1.16	1.1967	1.1733	1.0233	1.2067	1.0267
1.26	1.0767	1.21	1.1667	1.0367	1.24	1.1933	1.18	1.17	1.0067	1.1833	1.0333
1.29	1.1133	1.2333	1.1133	1.0267	1.2433	1.1667	1.2	1.18	1.0233	1.2067	1.0367
1.2967	1.0933	1.2067	1.1133	1.0233	1.1933	1.1933	1.1933	1.1633	1.0333	1.2267	1.0367
1.3033	1.11	1.2167	1.1033	1.0133	1.2533	1.1933	1.1767	1.18	1.0233	1.2067	1.04
1.2967	1.0867	1.2267	1.13	1.02	1.28	1.1533	1.21	1.16	1.03	1.1733	1.0467
1.2933	1.1	1.1833	1.1467	1.0167	1.24	1.15	1.2	1.1733	1.0233	1.2	1.04
1.2867	1.1067	1.2	1.12	0.99333	1.2433	1.18	1.2333	1.1767	1.0033	1.2233	1.0433
1.2533	1.08	1.1933	1.14	1.0167	1.2767	1.18	1.2067	1.1233	1.04	1.1767	1.08
1.2667	1.09	1.1967	1.1133	1.02	1.2533	1.18	1.2	1.16	1.04	1.1733	1.0733
1.3133	1.0767	1.2067	1.1067	1.0333	1.2067	1.18	1.1933	1.2067	1.0433	1.17	1.0767
1.2933	1.0867	1.2067	1.1167	1.0367	1.2067	1.1633	1.18	1.18	1.0067	1.2067	1.1033
1.29	1.09	1.1667	1.1167	1.0333	1.1867	1.18	1.2033	1.19	1.0467	1.2	1.0733
1.2967	1.0833	1.2067	1.1533	1.0233	1.22	1.1567	1.2333	1.18	1.0233	1.1967	1.0633
1.26	1.1	1.2167	1.12	1.02	1.3067	1.1667	1.2167	1.1667	1.01	1.2167	1.0733
1.2467	1.0967	1.2033	1.1533	1.0067	1.28	1.1667	1.1833	1.18	1.0267	1.1967	1.0333
1.2367	1.0867	1.1933	1.1367	1	1.24	1.1867	1.16	1.1533	1.0267	1.22	1.0367
1.2367	1.0967	1.24	1.14	1.03	1.21	1.1833	1.22	1.1733	1.0067	1.2	1.05
1.2733	1.0933	1.24	1.1333	1.0133	1.2233	1.1733	1.2	1.1633	1.0067	1.19	1.0367
1.26	1.0933	1.2	1.1367	1.04	1.1833	1.1767	1.19	1.17	1.0067	1.2	1.0433
1.2833	1.09	1.2067	1.1233	1.0133	1.2833	1.18	1.2267	1.18	1.0133	1.1933	1.0433
1.2833	1.0833	1.22	1.1033	1.0233	1.2433	1.1867	1.1933	1.1867	1.0167	1.2133	1.0467
1.2767	1.08	1.2267	1.1133	1.0167	1.2467	1.17	1.1733	1.2033	1.0267	1.1767	1.0467
1.2733	1.0867	1.2167	1.1133	1.0133	1.2267	1.1867	1.21	1.1833	1.02	1.2	1.05
1.25	1.08	1.2167	1.1233	1.0267	1.1967	1.2033	1.19	1.1633	1.0033	1.1867	1.0533
1.2467	1.08	1.2133	1.1133	1.0067	1.23	1.1633	1.2	1.1533	1.0033	1.19	1.02
1.2733	1.0933	1.1767	1.1667	1.0333	1.2333	1.16	1.2267	1.18	1.0033	1.2233	1.05
1.2667	1.0833	1.2133	1.13	1.0267	1.2767	1.17	1.2133	1.1433	1.0167	1.1933	1.04
1.28	1.0767	1.2233	1.1533	1.02	1.2833	1.1767	1.18	1.1633	1.0067	1.2067	1.05
1.2733	1.0667	1.2167	1.1267	1.0267	1.24	1.1433	1.1833	1.17	1.0033	1.2133	1.0533
1.2567	1.1	1.2167	1.1667	1.0167	1.2067	1.1633	1.2033	1.1967	1.0133	1.2	1.05
1.25	1.08	1.1933	1.1633	0.99667	1.2167	1.1867	1.19	1.18	1.0067	1.2	1.04
1.26	1.0667	1.2	1.1333	1.01	1.27	1.1533	1.23	1.1533	1.0333	1.2	1.0433
1.27	1.0833	1.22	1.1333	1.0367	1.2333	1.1767	1.2067	1.2233	1.0333	1.2	1.04
1.2667	1.0833	1.2133	1.0933	1.0133	1.2167	1.19	1.19	1.1533	1.04	1.19	1.0667
1.3033	1.0967	1.1867	1.12	1.01	1.2333	1.2	1.1967	1.1767	1.0267	1.1933	1.0433
1.26	1.0933	1.1967	1.1067	0.99667	1.2667	1.1933	1.2167	1.1167	1.03	1.21	1.0533
1.27	1.1033	1.1967	1.0967	0.99667	1.2733	1.17	1.1567	1.2033	1.02	1.2	1.0567
1.2467	1.0967	1.2167	1.1067	1.0067	1.2367	1.1567	1.1833	1.17	1.02	1.2033	1.05
1.29	1.08	1.19	1.15	1.0167	1.21	1.15	1.1967	1.18	1.02	1.18	1.06
1.2833	1.1	1.21	1.1467	1.02	1.2367	1.1867	1.2267	1.1633	1.03	1.2167	1.0567
1.29	1.09	1.1967	1.16	1.02	1.2433	1.1633	1.2433	1.22	1.01	1.2	1.0467
1.29	1.0967	1.22	1.14	1.0433	1.2333	1.1567	1.1467	1.15	1.0267	1.1933	1.05
1.2833	1.0867	1.2233	1.1	1.0333	1.24	1.17	1.2167	1.1933	1.0167	1.2067	1.05
1.2733	1.0867	1.2267	1.13	1.0167	1.2433	1.1967	1.18	1.18	1.0167	1.2033	1.07
1.27	1.08	1.21	1.1333	1.0267	1.2167	1.2	1.1967	1.1833	1.01	1.1933	1.0333
1.2767	1.09	1.2367	1.1067	1.03	1.2167	1.1833	1.19	1.1867	1.0133	1.22	1.0433
1.2533	1.09	1.22	1.15	1.0133	1.2633	1.1667	1.2167	1.1533	1.0167	1.1867	1.0567
1.2667	1.09	1.1967	1.1433	1.0133	1.2867	1.16	1.2133	1.16	1.01	1.2033	1.0467
1.2533	1.09	1.2133	1.12	1.0167	1.2733	1.16	1.2	1.19	1.04	1.2133	1.0367
1.25	1.09	1.18	1.1133	1.0333	1.1967	1.18	1.2067	1.1633	1.0233	1.1967	1.0433
1.2833	1.1	1.19	1.13	1.0033	1.2233	1.1667	1.22	1.2	1.0233	1.1967	1.0433
1.2633	1.0833	1.2167	1.1133	1.0233	1.2467	1.18	1.2	1.18	1.0133	1.21	1.05
1.2567	1.0933	1.2167	1.13	1.0233	1.25	1.1933	1.1567	1.1533	1.0067	1.1767	1.06
1.2533	1.0933	1.2167	1.1333	1.03	1.25	1.1633	1.2	1.2	1.0067	1.2067	1.0533
1.2533	1.09	1.2033	1.1333	1.04	1.2567	1.1633	1.1967	1.18	1.0133	1.18	1.0767
1.25	1.0867	1.2267	1.1033	1.03	1.28	1.18	1.1833	1.19	1.01	1.2067	1.0533
1.2533	1.0933	1.2267	1.1233	1	1.22	1.1933	1.2067	1.16	1.02	1.2	1.05
1.2633	1.08	1.2	1.13	1.0033	1.1967	1.2067	1.2067	1.16	1.0167	1.2	1.04
1.2833	1.0933	1.2067	1.1433	1.0333	1.2033	1.18	1.19	1.1633	1.0133	1.2067	1.0433
1.3	1.0933	1.2133	1.13	1.01	1.2267	1.1767	1.21	1.21	1.0067	1.1933	1.0533
1.31	1.0933	1.2267	1.1333	1.0467	1.2267	1.1733	1.19	1.1667	1.02	1.2	1.0467
1.2833	1.0833	1.2067	1.1367	1.0233	1.2467	1.17	1.22	1.2	1.02	1.19	1.0467
1.2967	1.1	1.2067	1.1267	1.0233	1.2267	1.1667	1.2267	1.1633	1.02	1.2	1.0433
1.2767	1.09	1.2	1.1533	1.03	1.27	1.16	1.1767	1.1667	1.01	1.1967	1.0533
1.2867	1.0967	1.23	1.13	1.0233	1.25	1.1933	1.17	1.1533	1.01	1.1867	1.04
1.2667	1.1	1.1833	1.1533	1.02	1.2333	1.18	1.1767	1.18	1.03	1.19	1.0533
1.2633	1.0867	1.2067	1.13	1.0267	1.26	1.1733	1.23	1.1733	1.0267	1.2	1.05
1.27	1.1	1.2033	1.15	1.02	1.24	1.17	1.2133	1.1733	1.0233	1.21	1.0533
1.26	1.0967	1.1933	1.14	1.0267	1.2633	1.2	1.2733	1.1633	1.0467	1.1867	1.05
1.27	1.0933	1.1733	1.13	1.0233	1.2233	1.1667	1.1433	1.21	1.0367	1.22	1.04
1.28	1.0933	1.2367	1.15	1.02	1.2467	1.17	1.1733	1.1533	1.02	1.18	1.0433
1.2567	1.0933	1.2167	1.1267	1.03	1.2133	1.1567	1.19	1.1767	1.0133	1.1867	1.06
1.2533	1.0867	1.24	1.0933	1	1.22	1.1833	1.2	1.1533	1.0267	1.2167	1.06
1.2633	1.1	1.2467	1.1033	1.0133	1.25	1.1867	1.2367	1.19	1.0333	1.2133	1.07
1.31	1.09	1.1867	1.1333	1.0233	1.23	1.1767	1.2433	1.2033	1.04	1.1967	1.05
1.2533	1.0867	1.2	1.14	1.0067	1.2367	1.1733	1.1933	1.1667	1.0233	1.21	1.0633
1.2567	1.0933	1.2067	1.1433	1.01	1.2467	1.18	1.1933	1.19	1.03	1.1833	1.0333
1.2767	1.0767	1.2067	1.1267	1.01	1.2467	1.16	1.1967	1.1933	1.01	1.2067	1.0567
1.2567	1.0633	1.22	1.11	1.0367	1.2233	1.1867	1.1867	1.1467	1.0533	1.1933	1.0433
1.2533	1.09	1.2033	1.11	1.02	1.2433	1.1733	1.1933	1.1867	1.0167	1.2	1.03
1.25	1.09	1.21	1.1233	1.0233	1.2633	1.15	1.24	1.1467	1.01	1.19	1.04
1.2633	1.0867	1.2233	1.1533	1.01	1.2633	1.1667	1.2067	1.17	1.0133	1.2	1.0633
